# Supplementary material for: Turning preference in dogs: North attracts while south repels
Source: PLoS One. 2021 Jan 28;16(1):e0245940. doi: 10.1371/journal.pone.0245940 (PMC7842976; doi:10.1371/journal.pone.0245940)
Supplement: S3 Table — (XLSX) [file pone.0245940.s003.xlsx]

## Sheet: List1
owner	dog's name	age (years)	sex	series	order of measurement	year	month	day	time	magnetic North	position of dishes	dish 1st choice
KB	Amalka	5	F	1	1	2017	12	18	13:45:00	0°	N:E	E
KB	Amalka	5	F	1	1	2017	12	18	13:46:00	0°	S:W	J
KB	Amalka	5	F	1	1	2017	12	18	13:46:00	0°	E:S	J
KB	Amalka	5	F	1	1	2017	12	18	13:47:00	0°	W:N	N
KB	Amalka	5	F	2	1	2017	12	18	13:47:00	0°	N:E	E
KB	Amalka	5	F	2	1	2017	12	18	13:48:00	0°	S:W	J
KB	Amalka	5	F	2	1	2017	12	18	13:48:00	0°	E:S	E
KB	Amalka	5	F	2	1	2017	12	18	13:49:00	0°	W:N	N
KB	Amalka	5	F	3	1	2017	12	18	13:49:00	0°	N:E	N
KB	Amalka	5	F	3	1	2017	12	18	13:49:00	0°	S:W	W
KB	Amalka	5	F	3	1	2017	12	18	13:50:00	0°	E:S	J
KB	Amalka	5	F	3	1	2017	12	18	13:50:00	0°	W:N	N
KB	Amalka	5	F	4	1	2017	12	18	13:51:00	0°	N:E	E
KB	Amalka	5	F	4	1	2017	12	18	13:51:00	0°	S:W	J
KB	Amalka	5	F	4	1	2017	12	18	13:51:00	0°	E:S	J
KB	Amalka	5	F	4	1	2017	12	18	13:52:00	0°	W:N	N
KB	Amalka	5	F	5	1	2017	12	18	13:52:00	0°	N:E	N
KB	Amalka	5	F	5	1	2017	12	18	13:52:00	0°	S:W	W
KB	Amalka	5	F	5	1	2017	12	18	13:53:00	0°	E:S	E
KB	Amalka	5	F	5	1	2017	12	18	13:53:00	0°	W:N	W
KB	Amalka	5	F	6	1	2017	12	18	13:53:00	0°	N:E	N
KB	Amalka	5	F	6	1	2017	12	18	13:54:00	0°	S:W	J
KB	Amalka	5	F	6	1	2017	12	18	13:54:00	0°	E:S	E
KB	Amalka	5	F	6	1	2017	12	18	13:54:00	0°	W:N	W
KB	Amalka	5	F	7	1	2017	12	18	13:55:00	0°	N:E	N
KB	Amalka	5	F	7	1	2017	12	18	13:55:00	0°	S:W	W
KB	Amalka	5	F	7	1	2017	12	18	13:56:00	0°	E:S	J
KB	Amalka	5	F	7	1	2017	12	18	13:56:00	0°	W:N	N
KB	Amalka	5	F	8	1	2017	12	18	13:56:00	0°	N:E	E
KB	Amalka	5	F	8	1	2017	12	18	13:57:00	0°	S:W	W
KB	Amalka	5	F	8	1	2017	12	18	13:57:00	0°	E:S	E
KB	Amalka	5	F	8	1	2017	12	18	13:57:00	0°	W:N	N
KB	Amalka	5	F	9	1	2017	12	18	13:58:00	0°	N:E	E
KB	Amalka	5	F	9	1	2017	12	18	13:58:00	0°	S:W	W
KB	Amalka	5	F	9	1	2017	12	18	13:59:00	0°	E:S	J
KB	Amalka	5	F	9	1	2017	12	18	13:59:00	0°	W:N	N
KB	Amalka	5	F	10	1	2017	12	18	14:00:00	0°	N:E	E
KB	Amalka	5	F	10	1	2017	12	18	14:00:00	0°	S:W	J
KB	Amalka	5	F	10	1	2017	12	18	14:00:00	0°	E:S	E
KB	Amalka	5	F	10	1	2017	12	18	14:01:00	0°	W:N	W
KB	Amalka	5	F	11	1	2017	12	18	14:01:00	0°	N:E	N
KB	Amalka	5	F	11	1	2017	12	18	14:01:00	0°	S:W	W
KB	Amalka	5	F	11	1	2017	12	18	14:02:00	0°	E:S	E
KB	Amalka	5	F	11	1	2017	12	18	14:02:00	0°	W:N	N
KB	Amalka	5	F	12	1	2017	12	18	14:03:00	0°	N:E	E
KB	Amalka	5	F	12	1	2017	12	18	14:03:00	0°	S:W	W
KB	Amalka	5	F	12	1	2017	12	18	14:03:00	0°	E:S	J
KB	Amalka	5	F	12	1	2017	12	18	14:04:00	0°	W:N	W
KB	Amalka	5	F	1	2	2017	12	18	16:12:00	90°	N:E	N
KB	Amalka	5	F	1	2	2017	12	18	16:12:00	90°	S:W	W
KB	Amalka	5	F	1	2	2017	12	18	16:13:00	90°	E:S	J
KB	Amalka	5	F	1	2	2017	12	18	16:13:00	90°	W:N	W
KB	Amalka	5	F	2	2	2017	12	18	16:14:00	90°	N:E	N
KB	Amalka	5	F	2	2	2017	12	18	16:14:00	90°	S:W	W
KB	Amalka	5	F	2	2	2017	12	18	16:15:00	90°	E:S	J
KB	Amalka	5	F	2	2	2017	12	18	16:15:00	90°	W:N	N
KB	Amalka	5	F	3	2	2017	12	18	16:17:00	90°	N:E	E
KB	Amalka	5	F	3	2	2017	12	18	16:17:00	90°	S:W	W
KB	Amalka	5	F	3	2	2017	12	18	16:17:00	90°	E:S	J
KB	Amalka	5	F	3	2	2017	12	18	16:18:00	90°	W:N	W
KB	Amalka	5	F	4	2	2017	12	18	16:18:00	90°	N:E	E
KB	Amalka	5	F	4	2	2017	12	18	16:19:00	90°	S:W	W
KB	Amalka	5	F	4	2	2017	12	18	16:19:00	90°	E:S	J
KB	Amalka	5	F	4	2	2017	12	18	16:20:00	90°	W:N	N
KB	Amalka	5	F	5	2	2017	12	18	16:20:00	90°	N:E	E
KB	Amalka	5	F	5	2	2017	12	18	16:21:00	90°	S:W	W
KB	Amalka	5	F	5	2	2017	12	18	16:21:00	90°	E:S	J
KB	Amalka	5	F	5	2	2017	12	18	16:22:00	90°	W:N	N
KB	Amalka	5	F	6	2	2017	12	18	16:22:00	90°	N:E	E
KB	Amalka	5	F	6	2	2017	12	18	16:23:00	90°	S:W	W
KB	Amalka	5	F	6	2	2017	12	18	16:23:00	90°	E:S	J
KB	Amalka	5	F	6	2	2017	12	18	16:23:00	90°	W:N	N
KB	Amalka	5	F	7	2	2017	12	18	16:24:00	90°	N:E	E
KB	Amalka	5	F	7	2	2017	12	18	16:25:00	90°	S:W	W
KB	Amalka	5	F	7	2	2017	12	18	16:26:00	90°	E:S	J
KB	Amalka	5	F	7	2	2017	12	18	16:26:00	90°	W:N	N
KB	Amalka	5	F	8	2	2017	12	18	16:27:00	90°	N:E	E
KB	Amalka	5	F	8	2	2017	12	18	16:27:00	90°	S:W	W
KB	Amalka	5	F	8	2	2017	12	18	16:28:00	90°	E:S	J
KB	Amalka	5	F	8	2	2017	12	18	16:29:00	90°	W:N	W
KB	Amalka	5	F	9	2	2017	12	18	16:31:00	90°	N:E	E
KB	Amalka	5	F	9	2	2017	12	18	16:31:00	90°	S:W	W
KB	Amalka	5	F	9	2	2017	12	18	16:32:00	90°	E:S	J
KB	Amalka	5	F	9	2	2017	12	18	16:33:00	90°	W:N	W
KB	Amalka	5	F	10	2	2017	12	18	16:33:00	90°	N:E	E
KB	Amalka	5	F	10	2	2017	12	18	16:34:00	90°	S:W	W
KB	Amalka	5	F	10	2	2017	12	18	16:34:00	90°	E:S	J
KB	Amalka	5	F	10	2	2017	12	18	16:35:00	90°	W:N	N
KB	Amalka	5	F	11	2	2017	12	18	16:36:00	90°	N:E	E
KB	Amalka	5	F	11	2	2017	12	18	16:37:00	90°	S:W	W
KB	Amalka	5	F	11	2	2017	12	18	16:37:00	90°	E:S	J
KB	Amalka	5	F	11	2	2017	12	18	16:38:00	90°	W:N	N
KB	Amalka	5	F	12	2	2017	12	18	16:38:00	90°	N:E	E
KB	Amalka	5	F	12	2	2017	12	18	16:39:00	90°	S:W	W
KB	Amalka	5	F	12	2	2017	12	18	16:39:00	90°	E:S	J
KB	Amalka	5	F	12	2	2017	12	18	16:40:00	90°	W:N	N
ES	Arthur	2	M	1	1	2017	7	22	15:25:00	0°	N:E	N
ES	Arthur	2	M	1	1	2017	7	22	15:27:00	0°	S:W	J
ES	Arthur	2	M	1	1	2017	7	22	15:28:00	0°	E:S	J
ES	Arthur	2	M	1	1	2017	7	22	17:59:00	0°	W:N	W
ES	Arthur	2	M	2	1	2017	7	22	18:00:00	0°	N:E	E
ES	Arthur	2	M	2	1	2017	7	22	18:01:00	0°	S:W	J
ES	Arthur	2	M	2	1	2017	7	22	18:02:00	0°	E:S	E
ES	Arthur	2	M	2	1	2017	7	22	18:03:00	0°	W:N	W
ES	Arthur	2	M	3	1	2017	7	22	18:04:00	0°	N:E	N
ES	Arthur	2	M	3	1	2017	7	22	18:04:00	0°	S:W	W
ES	Arthur	2	M	3	1	2017	7	22	18:04:00	0°	E:S	E
ES	Arthur	2	M	3	1	2017	7	22	18:05:00	0°	W:N	N
ES	Arthur	2	M	4	1	2017	7	22	18:06:00	0°	N:E	E
ES	Arthur	2	M	4	1	2017	7	22	18:06:00	0°	S:W	J
ES	Arthur	2	M	4	1	2017	7	22	18:07:00	0°	E:S	E
ES	Arthur	2	M	4	1	2017	7	22	18:07:00	0°	W:N	W
ES	Arthur	2	M	5	1	2017	7	22	18:08:00	0°	N:E	E
ES	Arthur	2	M	5	1	2017	7	22	18:09:00	0°	S:W	J
ES	Arthur	2	M	5	1	2017	7	22	18:09:00	0°	E:S	E
ES	Arthur	2	M	5	1	2017	7	22	18:10:00	0°	W:N	W
ES	Arthur	2	M	6	1	2017	7	22	18:10:00	0°	N:E	E
ES	Arthur	2	M	6	1	2017	7	22	18:11:00	0°	S:W	W
ES	Arthur	2	M	6	1	2017	7	22	18:11:00	0°	E:S	E
ES	Arthur	2	M	6	1	2017	7	22	18:12:00	0°	W:N	W
ES	Arthur	2	M	7	1	2017	7	22	18:13:00	0°	N:E	E
ES	Arthur	2	M	7	1	2017	7	22	18:13:00	0°	S:W	J
ES	Arthur	2	M	7	1	2017	7	22	18:14:00	0°	E:S	E
ES	Arthur	2	M	7	1	2017	7	22	18:15:00	0°	W:N	W
ES	Arthur	2	M	8	1	2017	7	22	18:15:00	0°	N:E	E
ES	Arthur	2	M	8	1	2017	7	22	18:16:00	0°	S:W	J
ES	Arthur	2	M	8	1	2017	7	22	18:17:00	0°	E:S	E
ES	Arthur	2	M	8	1	2017	7	22	18:17:00	0°	W:N	W
ES	Arthur	2	M	9	1	2017	7	22	18:18:00	0°	N:E	E
ES	Arthur	2	M	9	1	2017	7	22	18:20:00	0°	S:W	J
ES	Arthur	2	M	9	1	2017	7	22	18:20:00	0°	E:S	E
ES	Arthur	2	M	9	1	2017	7	22	18:21:00	0°	W:N	N
ES	Arthur	2	M	10	1	2017	7	23	09:16:00	0°	N:E	N
ES	Arthur	2	M	10	1	2017	7	23	09:17:00	0°	S:W	J
ES	Arthur	2	M	10	1	2017	7	23	09:18:00	0°	E:S	E
ES	Arthur	2	M	10	1	2017	7	23	09:19:00	0°	W:N	W
ES	Arthur	2	M	11	1	2017	7	23	09:20:00	0°	N:E	N
ES	Arthur	2	M	11	1	2017	7	23	09:20:00	0°	S:W	J
ES	Arthur	2	M	11	1	2017	7	23	09:21:00	0°	E:S	E
ES	Arthur	2	M	11	1	2017	7	23	09:21:00	0°	W:N	W
ES	Arthur	2	M	12	1	2017	7	23	09:22:00	0°	N:E	E
ES	Arthur	2	M	12	1	2017	7	23	09:23:00	0°	S:W	J
ES	Arthur	2	M	12	1	2017	7	23	09:23:00	0°	E:S	E
ES	Arthur	2	M	12	1	2017	7	23	09:24:00	0°	W:N	W
ES	Arthur	2	M	13	1	2017	7	23	09:25:00	0°	N:E	E
ES	Arthur	2	M	13	1	2017	7	23	09:25:00	0°	S:W	J
ES	Arthur	2	M	13	1	2017	7	23	09:26:00	0°	E:S	J
ES	Arthur	2	M	13	1	2017	7	23	09:26:00	0°	W:N	N
ES	Arthur	2	M	14	1	2017	7	23	09:27:00	0°	N:E	E
ES	Arthur	2	M	14	1	2017	7	23	09:28:00	0°	S:W	J
ES	Arthur	2	M	14	1	2017	7	23	09:28:00	0°	E:S	E
ES	Arthur	2	M	14	1	2017	7	23	09:29:00	0°	W:N	W
ES	Arthur	2	M	15	1	2017	7	23	09:29:00	0°	N:E	E
ES	Arthur	2	M	15	1	2017	7	23	09:30:00	0°	S:W	J
ES	Arthur	2	M	15	1	2017	7	23	09:31:00	0°	E:S	E
ES	Arthur	2	M	15	1	2017	7	23	09:32:00	0°	W:N	W
ES	Arthur	2	M	16	1	2017	7	23	10:56:00	0°	N:E	N
ES	Arthur	2	M	16	1	2017	7	23	10:57:00	0°	S:W	J
ES	Arthur	2	M	16	1	2017	7	23	10:58:00	0°	E:S	E
ES	Arthur	2	M	16	1	2017	7	23	10:58:00	0°	W:N	N
ES	Arthur	2	M	17	1	2017	7	23	10:59:00	0°	N:E	E
ES	Arthur	2	M	17	1	2017	7	23	10:59:00	0°	S:W	J
ES	Arthur	2	M	17	1	2017	7	23	11:00:00	0°	E:S	E
ES	Arthur	2	M	17	1	2017	7	23	11:00:00	0°	W:N	N
ES	Arthur	2	M	18	1	2017	7	23	11:01:00	0°	N:E	E
ES	Arthur	2	M	18	1	2017	7	23	11:02:00	0°	S:W	J
ES	Arthur	2	M	18	1	2017	7	23	11:05:00	0°	E:S	J
ES	Arthur	2	M	18	1	2017	7	23	11:05:00	0°	W:N	N
ES	Arthur	2	M	19	1	2017	7	23	11:06:00	0°	N:E	N
ES	Arthur	2	M	19	1	2017	7	23	11:06:00	0°	S:W	J
ES	Arthur	2	M	19	1	2017	7	23	11:07:00	0°	E:S	E
ES	Arthur	2	M	19	1	2017	7	23	11:08:00	0°	W:N	N
ES	Arthur	2	M	20	1	2017	7	23	11:09:00	0°	N:E	E
ES	Arthur	2	M	20	1	2017	7	23	11:09:00	0°	S:W	J
ES	Arthur	2	M	20	1	2017	7	23	11:10:00	0°	E:S	E
ES	Arthur	2	M	20	1	2017	7	23	11:10:00	0°	W:N	N
ES	Arthur	2	M	1	2	2017	7	23	14:52:00	90°	N:E	N
ES	Arthur	2	M	1	2	2017	7	23	14:52:00	90°	S:W	J
ES	Arthur	2	M	1	2	2017	7	23	14:53:00	90°	E:S	E
ES	Arthur	2	M	1	2	2017	7	23	14:54:00	90°	W:N	N
ES	Arthur	2	M	2	2	2017	7	23	14:54:00	90°	N:E	N
ES	Arthur	2	M	2	2	2017	7	23	14:55:00	90°	S:W	J
ES	Arthur	2	M	2	2	2017	7	23	14:55:00	90°	E:S	E
ES	Arthur	2	M	2	2	2017	7	23	14:56:00	90°	W:N	N
ES	Arthur	2	M	3	2	2017	7	23	14:56:00	90°	N:E	N
ES	Arthur	2	M	3	2	2017	7	23	14:56:00	90°	S:W	J
ES	Arthur	2	M	3	2	2017	7	23	14:57:00	90°	E:S	E
ES	Arthur	2	M	3	2	2017	7	23	14:57:00	90°	W:N	N
ES	Arthur	2	M	4	2	2017	7	23	14:58:00	90°	N:E	N
ES	Arthur	2	M	4	2	2017	7	23	14:59:00	90°	S:W	J
ES	Arthur	2	M	4	2	2017	7	23	14:59:00	90°	E:S	E
ES	Arthur	2	M	4	2	2017	7	23	15:00:00	90°	W:N	N
ES	Arthur	2	M	5	2	2017	7	23	15:01:00	90°	N:E	E
ES	Arthur	2	M	5	2	2017	7	23	15:01:00	90°	S:W	W
ES	Arthur	2	M	5	2	2017	7	23	15:01:00	90°	E:S	E
ES	Arthur	2	M	5	2	2017	7	23	15:02:00	90°	W:N	W
ES	Arthur	2	M	6	2	2017	7	23	15:03:00	90°	N:E	E
ES	Arthur	2	M	6	2	2017	7	23	15:03:00	90°	S:W	J
ES	Arthur	2	M	6	2	2017	7	23	15:04:00	90°	E:S	E
ES	Arthur	2	M	6	2	2017	7	23	15:04:00	90°	W:N	N
ES	Arthur	2	M	7	2	2017	7	23	15:05:00	90°	N:E	N
ES	Arthur	2	M	7	2	2017	7	23	15:05:00	90°	S:W	J
ES	Arthur	2	M	7	2	2017	7	23	15:06:00	90°	E:S	J
ES	Arthur	2	M	7	2	2017	7	23	15:06:00	90°	W:N	N
ES	Arthur	2	M	8	2	2017	7	23	15:07:00	90°	N:E	N
ES	Arthur	2	M	8	2	2017	7	23	15:07:00	90°	S:W	J
ES	Arthur	2	M	8	2	2017	7	23	15:08:00	90°	E:S	E
ES	Arthur	2	M	8	2	2017	7	23	15:08:00	90°	W:N	N
ES	Arthur	2	M	9	2	2017	7	23	15:09:00	90°	N:E	E
ES	Arthur	2	M	9	2	2017	7	23	15:09:00	90°	S:W	J
ES	Arthur	2	M	9	2	2017	7	23	15:10:00	90°	E:S	E
ES	Arthur	2	M	9	2	2017	7	23	15:10:00	90°	W:N	N
ES	Arthur	2	M	10	2	2017	7	23	15:11:00	90°	N:E	N
ES	Arthur	2	M	10	2	2017	7	23	15:11:00	90°	S:W	W
ES	Arthur	2	M	10	2	2017	7	23	15:12:00	90°	E:S	E
ES	Arthur	2	M	10	2	2017	7	23	15:12:00	90°	W:N	N
ES	Arthur	2	M	11	2	2017	7	23	15:13:00	90°	N:E	E
ES	Arthur	2	M	11	2	2017	7	23	15:13:00	90°	S:W	J
ES	Arthur	2	M	11	2	2017	7	23	15:14:00	90°	E:S	E
ES	Arthur	2	M	11	2	2017	7	23	15:14:00	90°	W:N	W
ES	Arthur	2	M	12	2	2017	9	21	16:25:00	90°	N:E	N
ES	Arthur	2	M	12	2	2017	9	21	16:26:00	90°	S:W	J
ES	Arthur	2	M	12	2	2017	9	21	16:26:00	90°	E:S	E
ES	Arthur	2	M	12	2	2017	9	21	16:27:00	90°	W:N	W
ES	Arthur	2	M	13	2	2017	9	21	16:27:00	90°	N:E	N
ES	Arthur	2	M	13	2	2017	9	21	16:28:00	90°	S:W	J
ES	Arthur	2	M	13	2	2017	9	21	16:28:00	90°	E:S	E
ES	Arthur	2	M	13	2	2017	9	21	16:29:00	90°	W:N	W
ES	Arthur	2	M	14	2	2017	9	21	16:30:00	90°	N:E	N
ES	Arthur	2	M	14	2	2017	9	21	16:30:00	90°	S:W	J
ES	Arthur	2	M	14	2	2017	9	21	16:30:00	90°	E:S	E
ES	Arthur	2	M	14	2	2017	9	21	16:31:00	90°	W:N	W
ES	Arthur	2	M	15	2	2017	9	21	16:31:00	90°	N:E	N
ES	Arthur	2	M	15	2	2017	9	21	16:31:00	90°	S:W	J
ES	Arthur	2	M	15	2	2017	9	21	16:32:00	90°	E:S	E
ES	Arthur	2	M	15	2	2017	9	21	16:32:00	90°	W:N	W
ES	Arthur	2	M	16	2	2017	9	21	16:33:00	90°	N:E	N
ES	Arthur	2	M	16	2	2017	9	21	16:34:00	90°	S:W	J
ES	Arthur	2	M	16	2	2017	9	21	16:34:00	90°	E:S	E
ES	Arthur	2	M	16	2	2017	9	21	16:34:00	90°	W:N	W
ES	Arthur	2	M	17	2	2017	9	21	16:35:00	90°	N:E	N
ES	Arthur	2	M	17	2	2017	9	21	16:35:00	90°	S:W	W
ES	Arthur	2	M	17	2	2017	9	21	16:36:00	90°	E:S	E
ES	Arthur	2	M	17	2	2017	9	21	16:36:00	90°	W:N	W
ES	Arthur	2	M	18	2	2017	9	21	16:37:00	90°	N:E	N
ES	Arthur	2	M	18	2	2017	9	21	16:37:00	90°	S:W	J
ES	Arthur	2	M	18	2	2017	9	21	16:38:00	90°	E:S	E
ES	Arthur	2	M	18	2	2017	9	21	16:39:00	90°	W:N	W
ES	Arthur	2	M	19	2	2017	9	21	16:39:00	90°	N:E	N
ES	Arthur	2	M	19	2	2017	9	21	16:40:00	90°	S:W	J
ES	Arthur	2	M	19	2	2017	9	21	16:40:00	90°	E:S	E
ES	Arthur	2	M	19	2	2017	9	21	16:41:00	90°	W:N	W
ES	Arthur	2	M	20	2	2017	9	21	16:41:00	90°	N:E	N
ES	Arthur	2	M	20	2	2017	9	21	16:41:00	90°	S:W	J
ES	Arthur	2	M	20	2	2017	9	21	16:42:00	90°	E:S	E
ES	Arthur	2	M	20	2	2017	9	21	16:42:00	90°	W:N	W
JS	Azizi	6	M	1	1	2017	12	16	13:57:00	0°	N:E	E
JS	Azizi	6	M	1	1	2017	12	16	13:58:00	0°	S:W	W
JS	Azizi	6	M	1	1	2017	12	16	13:58:00	0°	E:S	J
JS	Azizi	6	M	1	1	2017	12	16	13:59:00	0°	W:N	W
JS	Azizi	6	M	2	1	2017	12	16	13:59:00	0°	N:E	E
JS	Azizi	6	M	2	1	2017	12	16	14:00:00	0°	S:W	W
JS	Azizi	6	M	2	1	2017	12	16	14:00:00	0°	E:S	J
JS	Azizi	6	M	2	1	2017	12	16	14:01:00	0°	W:N	W
JS	Azizi	6	M	3	1	2017	12	16	14:02:00	0°	N:E	N
JS	Azizi	6	M	3	1	2017	12	16	14:02:00	0°	S:W	J
JS	Azizi	6	M	3	1	2017	12	16	14:02:00	0°	E:S	J
JS	Azizi	6	M	3	1	2017	12	16	14:03:00	0°	W:N	W
JS	Azizi	6	M	4	1	2017	12	16	14:04:00	0°	N:E	N
JS	Azizi	6	M	4	1	2017	12	16	14:05:00	0°	S:W	J
JS	Azizi	6	M	4	1	2017	12	16	14:05:00	0°	E:S	J
JS	Azizi	6	M	4	1	2017	12	16	14:06:00	0°	W:N	W
JS	Azizi	6	M	5	1	2017	12	16	14:06:00	0°	N:E	E
JS	Azizi	6	M	5	1	2017	12	16	14:07:00	0°	S:W	J
JS	Azizi	6	M	5	1	2017	12	16	14:07:00	0°	E:S	E
JS	Azizi	6	M	5	1	2017	12	16	14:07:00	0°	W:N	N
JS	Azizi	6	M	6	1	2017	12	16	14:08:00	0°	N:E	N
JS	Azizi	6	M	6	1	2017	12	16	14:08:00	0°	S:W	W
JS	Azizi	6	M	6	1	2017	12	16	14:09:00	0°	E:S	E
JS	Azizi	6	M	6	1	2017	12	16	14:09:00	0°	W:N	W
JS	Azizi	6	M	7	1	2017	12	16	14:10:00	0°	N:E	E
JS	Azizi	6	M	7	1	2017	12	16	14:10:00	0°	S:W	W
JS	Azizi	6	M	7	1	2017	12	16	14:10:00	0°	E:S	J
JS	Azizi	6	M	7	1	2017	12	16	14:11:00	0°	W:N	N
JS	Azizi	6	M	8	1	2017	12	16	14:11:00	0°	N:E	N
JS	Azizi	6	M	8	1	2017	12	16	14:12:00	0°	S:W	J
JS	Azizi	6	M	8	1	2017	12	16	14:12:00	0°	E:S	J
JS	Azizi	6	M	8	1	2017	12	16	14:13:00	0°	W:N	N
JS	Azizi	6	M	9	1	2017	12	16	14:13:00	0°	N:E	N
JS	Azizi	6	M	9	1	2017	12	16	14:14:00	0°	S:W	W
JS	Azizi	6	M	9	1	2017	12	16	14:14:00	0°	E:S	J
JS	Azizi	6	M	9	1	2017	12	16	14:14:00	0°	W:N	W
JS	Azizi	6	M	10	1	2017	12	16	14:15:00	0°	N:E	N
JS	Azizi	6	M	10	1	2017	12	16	14:15:00	0°	S:W	J
JS	Azizi	6	M	10	1	2017	12	16	14:16:00	0°	E:S	E
JS	Azizi	6	M	10	1	2017	12	16	14:16:00	0°	W:N	W
JS	Azizi	6	M	11	1	2017	12	16	14:17:00	0°	N:E	N
JS	Azizi	6	M	11	1	2017	12	16	14:17:00	0°	S:W	J
JS	Azizi	6	M	11	1	2017	12	16	14:18:00	0°	E:S	J
JS	Azizi	6	M	11	1	2017	12	16	14:18:00	0°	W:N	W
JS	Azizi	6	M	12	1	2017	12	16	14:18:00	0°	N:E	N
JS	Azizi	6	M	12	1	2017	12	16	14:19:00	0°	S:W	W
JS	Azizi	6	M	12	1	2017	12	16	14:19:00	0°	E:S	J
JS	Azizi	6	M	12	1	2017	12	16	14:20:00	0°	W:N	N
JS	Azizi	6	M	1	2	2017	12	27	12:45:00	90°	N:E	N
JS	Azizi	6	M	1	2	2017	12	27	12:45:00	90°	S:W	W
JS	Azizi	6	M	1	2	2017	12	27	12:46:00	90°	E:S	J
JS	Azizi	6	M	1	2	2017	12	27	12:46:00	90°	W:N	N
JS	Azizi	6	M	2	2	2017	12	27	12:46:00	90°	N:E	E
JS	Azizi	6	M	2	2	2017	12	27	12:46:00	90°	S:W	W
JS	Azizi	6	M	2	2	2017	12	27	12:47:00	90°	E:S	E
JS	Azizi	6	M	2	2	2017	12	27	12:47:00	90°	W:N	N
JS	Azizi	6	M	3	2	2017	12	27	12:47:00	90°	N:E	N
JS	Azizi	6	M	3	2	2017	12	27	12:48:00	90°	S:W	J
JS	Azizi	6	M	3	2	2017	12	27	12:48:00	90°	E:S	J
JS	Azizi	6	M	3	2	2017	12	27	12:48:00	90°	W:N	N
JS	Azizi	6	M	4	2	2017	12	27	12:49:00	90°	N:E	N
JS	Azizi	6	M	4	2	2017	12	27	12:49:00	90°	S:W	J
JS	Azizi	6	M	4	2	2017	12	27	12:49:00	90°	E:S	J
JS	Azizi	6	M	4	2	2017	12	27	12:50:00	90°	W:N	N
JS	Azizi	6	M	5	2	2017	12	27	12:50:00	90°	N:E	N
JS	Azizi	6	M	5	2	2017	12	27	12:50:00	90°	S:W	W
JS	Azizi	6	M	5	2	2017	12	27	12:50:00	90°	E:S	J
JS	Azizi	6	M	5	2	2017	12	27	12:51:00	90°	W:N	N
JS	Azizi	6	M	6	2	2017	12	27	12:51:00	90°	N:E	E
JS	Azizi	6	M	6	2	2017	12	27	12:51:00	90°	S:W	W
JS	Azizi	6	M	6	2	2017	12	27	12:52:00	90°	E:S	J
JS	Azizi	6	M	6	2	2017	12	27	12:52:00	90°	W:N	N
JS	Azizi	6	M	7	2	2017	12	27	12:53:00	90°	N:E	N
JS	Azizi	6	M	7	2	2017	12	27	12:53:00	90°	S:W	J
JS	Azizi	6	M	7	2	2017	12	27	12:53:00	90°	E:S	J
JS	Azizi	6	M	7	2	2017	12	27	12:53:00	90°	W:N	N
JS	Azizi	6	M	8	2	2017	12	27	12:54:00	90°	N:E	E
JS	Azizi	6	M	8	2	2017	12	27	12:54:00	90°	S:W	W
JS	Azizi	6	M	8	2	2017	12	27	12:55:00	90°	E:S	E
JS	Azizi	6	M	8	2	2017	12	27	12:55:00	90°	W:N	N
JS	Azizi	6	M	9	2	2017	12	27	12:56:00	90°	N:E	E
JS	Azizi	6	M	9	2	2017	12	27	12:56:00	90°	S:W	W
JS	Azizi	6	M	9	2	2017	12	27	12:56:00	90°	E:S	J
JS	Azizi	6	M	9	2	2017	12	27	12:56:00	90°	W:N	N
JS	Azizi	6	M	10	2	2017	12	27	12:57:00	90°	N:E	N
JS	Azizi	6	M	10	2	2017	12	27	12:57:00	90°	S:W	J
JS	Azizi	6	M	10	2	2017	12	27	12:58:00	90°	E:S	J
JS	Azizi	6	M	10	2	2017	12	27	12:58:00	90°	W:N	W
JS	Azizi	6	M	11	2	2017	12	27	12:58:00	90°	N:E	E
JS	Azizi	6	M	11	2	2017	12	27	12:59:00	90°	S:W	J
JS	Azizi	6	M	11	2	2017	12	27	12:59:00	90°	E:S	J
JS	Azizi	6	M	11	2	2017	12	27	12:59:00	90°	W:N	N
JS	Azizi	6	M	12	2	2017	12	27	13:00:00	90°	N:E	E
JS	Azizi	6	M	12	2	2017	12	27	13:00:00	90°	S:W	W
JS	Azizi	6	M	12	2	2017	12	27	13:00:00	90°	E:S	J
JS	Azizi	6	M	12	2	2017	12	27	13:01:00	90°	W:N	N
LS	Barca	12	F	1	2	2017	12	27	14:30:00	0°	N:E	E
LS	Barca	12	F	1	2	2017	12	27	14:30:00	0°	S:W	W
LS	Barca	12	F	1	2	2017	12	27	14:30:00	0°	E:S	E
LS	Barca	12	F	1	2	2017	12	27	14:31:00	0°	W:N	N
LS	Barca	12	F	2	2	2017	12	27	14:31:00	0°	N:E	N
LS	Barca	12	F	2	2	2017	12	27	14:32:00	0°	S:W	J
LS	Barca	12	F	2	2	2017	12	27	14:32:00	0°	E:S	J
LS	Barca	12	F	2	2	2017	12	27	14:33:00	0°	W:N	N
LS	Barca	12	F	3	2	2017	12	27	14:33:00	0°	N:E	E
LS	Barca	12	F	3	2	2017	12	27	14:33:00	0°	S:W	W
LS	Barca	12	F	3	2	2017	12	27	14:35:00	0°	E:S	J
LS	Barca	12	F	3	2	2017	12	27	14:35:00	0°	W:N	N
LS	Barca	12	F	4	2	2017	12	27	14:35:00	0°	N:E	N
LS	Barca	12	F	4	2	2017	12	27	14:36:00	0°	S:W	J
LS	Barca	12	F	4	2	2017	12	27	14:36:00	0°	E:S	E
LS	Barca	12	F	4	2	2017	12	27	14:37:00	0°	W:N	N
LS	Barca	12	F	5	2	2017	12	27	14:37:00	0°	N:E	N
LS	Barca	12	F	5	2	2017	12	27	14:37:00	0°	S:W	J
LS	Barca	12	F	5	2	2017	12	27	14:38:00	0°	E:S	E
LS	Barca	12	F	5	2	2017	12	27	14:38:00	0°	W:N	N
LS	Barca	12	F	6	2	2017	12	27	14:39:00	0°	N:E	N
LS	Barca	12	F	6	2	2017	12	27	14:39:00	0°	S:W	W
LS	Barca	12	F	6	2	2017	12	27	14:40:00	0°	E:S	J
LS	Barca	12	F	6	2	2017	12	27	14:40:00	0°	W:N	N
LS	Barca	12	F	7	2	2017	12	27	14:41:00	0°	N:E	N
LS	Barca	12	F	7	2	2017	12	27	14:41:00	0°	S:W	J
LS	Barca	12	F	7	2	2017	12	27	14:42:00	0°	E:S	J
LS	Barca	12	F	7	2	2017	12	27	14:42:00	0°	W:N	W
LS	Barca	12	F	8	2	2017	12	27	14:43:00	0°	N:E	E
LS	Barca	12	F	8	2	2017	12	27	14:43:00	0°	S:W	W
LS	Barca	12	F	8	2	2017	12	27	14:44:00	0°	E:S	E
LS	Barca	12	F	8	2	2017	12	27	14:44:00	0°	W:N	N
LS	Barca	12	F	9	2	2017	12	27	14:45:00	0°	N:E	E
LS	Barca	12	F	9	2	2017	12	27	14:46:00	0°	S:W	W
LS	Barca	12	F	9	2	2017	12	27	14:46:00	0°	E:S	J
LS	Barca	12	F	9	2	2017	12	27	14:47:00	0°	W:N	W
LS	Barca	12	F	10	2	2017	12	27	14:47:00	0°	N:E	N
LS	Barca	12	F	10	2	2017	12	27	14:48:00	0°	S:W	J
LS	Barca	12	F	10	2	2017	12	27	14:48:00	0°	E:S	E
LS	Barca	12	F	10	2	2017	12	27	14:49:00	0°	W:N	N
LS	Barca	12	F	11	2	2017	12	27	14:49:00	0°	N:E	E
LS	Barca	12	F	11	2	2017	12	27	14:50:00	0°	S:W	W
LS	Barca	12	F	11	2	2017	12	27	14:50:00	0°	E:S	E
LS	Barca	12	F	11	2	2017	12	27	14:50:00	0°	W:N	N
LS	Barca	12	F	12	2	2017	12	27	14:51:00	0°	N:E	N
LS	Barca	12	F	12	2	2017	12	27	14:51:00	0°	S:W	W
LS	Barca	12	F	12	2	2017	12	27	14:52:00	0°	E:S	J
LS	Barca	12	F	12	2	2017	12	27	14:52:00	0°	W:N	N
LS	Barca	12	F	1	1	2017	12	27	11:27:00	90°	N:E	E
LS	Barca	12	F	1	1	2017	12	27	11:28:00	90°	S:W	W
LS	Barca	12	F	1	1	2017	12	27	11:28:00	90°	E:S	J
LS	Barca	12	F	1	1	2017	12	27	11:29:00	90°	W:N	N
LS	Barca	12	F	2	1	2017	12	27	11:30:00	90°	N:E	E
LS	Barca	12	F	2	1	2017	12	27	11:31:00	90°	S:W	W
LS	Barca	12	F	2	1	2017	12	27	11:31:00	90°	E:S	J
LS	Barca	12	F	2	1	2017	12	27	11:32:00	90°	W:N	N
LS	Barca	12	F	3	1	2017	12	27	11:32:00	90°	N:E	E
LS	Barca	12	F	3	1	2017	12	27	11:33:00	90°	S:W	J
LS	Barca	12	F	3	1	2017	12	27	11:33:00	90°	E:S	J
LS	Barca	12	F	3	1	2017	12	27	11:34:00	90°	W:N	N
LS	Barca	12	F	4	1	2017	12	27	11:34:00	90°	N:E	E
LS	Barca	12	F	4	1	2017	12	27	11:35:00	90°	S:W	W
LS	Barca	12	F	4	1	2017	12	27	11:35:00	90°	E:S	J
LS	Barca	12	F	4	1	2017	12	27	11:36:00	90°	W:N	N
LS	Barca	12	F	5	1	2017	12	27	11:36:00	90°	N:E	N
LS	Barca	12	F	5	1	2017	12	27	11:37:00	90°	S:W	W
LS	Barca	12	F	5	1	2017	12	27	11:38:00	90°	E:S	J
LS	Barca	12	F	5	1	2017	12	27	11:38:00	90°	W:N	N
LS	Barca	12	F	6	1	2017	12	27	11:39:00	90°	N:E	E
LS	Barca	12	F	6	1	2017	12	27	11:39:00	90°	S:W	W
LS	Barca	12	F	6	1	2017	12	27	11:39:00	90°	E:S	J
LS	Barca	12	F	6	1	2017	12	27	11:40:00	90°	W:N	N
LS	Barca	12	F	7	1	2017	12	27	11:40:00	90°	N:E	E
LS	Barca	12	F	7	1	2017	12	27	11:41:00	90°	S:W	W
LS	Barca	12	F	7	1	2017	12	27	11:42:00	90°	E:S	J
LS	Barca	12	F	7	1	2017	12	27	11:43:00	90°	W:N	W
LS	Barca	12	F	8	1	2017	12	27	11:43:00	90°	N:E	E
LS	Barca	12	F	8	1	2017	12	27	11:44:00	90°	S:W	W
LS	Barca	12	F	8	1	2017	12	27	11:44:00	90°	E:S	J
LS	Barca	12	F	8	1	2017	12	27	11:45:00	90°	W:N	N
LS	Barca	12	F	9	1	2017	12	27	11:45:00	90°	N:E	E
LS	Barca	12	F	9	1	2017	12	27	11:46:00	90°	S:W	J
LS	Barca	12	F	9	1	2017	12	27	11:46:00	90°	E:S	J
LS	Barca	12	F	9	1	2017	12	27	11:47:00	90°	W:N	N
LS	Barca	12	F	10	1	2017	12	27	11:48:00	90°	N:E	N
LS	Barca	12	F	10	1	2017	12	27	11:48:00	90°	S:W	W
LS	Barca	12	F	10	1	2017	12	27	11:49:00	90°	E:S	J
LS	Barca	12	F	10	1	2017	12	27	11:49:00	90°	W:N	N
LS	Barca	12	F	11	1	2017	12	27	11:50:00	90°	N:E	N
LS	Barca	12	F	11	1	2017	12	27	11:50:00	90°	S:W	W
LS	Barca	12	F	11	1	2017	12	27	11:51:00	90°	E:S	E
LS	Barca	12	F	11	1	2017	12	27	11:51:00	90°	W:N	N
LS	Barca	12	F	12	1	2017	12	27	11:52:00	90°	N:E	N
LS	Barca	12	F	12	1	2017	12	27	11:52:00	90°	S:W	W
LS	Barca	12	F	12	1	2017	12	27	11:53:00	90°	E:S	J
LS	Barca	12	F	12	1	2017	12	27	11:53:00	90°	W:N	N
KB	Bertik	6	M	1	2	2018	1	14	17:39:00	0°	N:E	N
KB	Bertik	6	M	1	2	2018	1	14	17:39:00	0°	S:W	J
KB	Bertik	6	M	1	2	2018	1	14	17:39:00	0°	E:S	E
KB	Bertik	6	M	1	2	2018	1	14	17:40:00	0°	W:N	W
KB	Bertik	6	M	2	2	2018	1	14	17:40:00	0°	N:E	N
KB	Bertik	6	M	2	2	2018	1	14	17:40:00	0°	S:W	J
KB	Bertik	6	M	2	2	2018	1	14	17:41:00	0°	E:S	E
KB	Bertik	6	M	2	2	2018	1	14	17:41:00	0°	W:N	N
KB	Bertik	6	M	3	2	2018	1	14	17:42:00	0°	N:E	N
KB	Bertik	6	M	3	2	2018	1	14	17:42:00	0°	S:W	J
KB	Bertik	6	M	3	2	2018	1	14	17:43:00	0°	E:S	E
KB	Bertik	6	M	3	2	2018	1	14	17:43:00	0°	W:N	W
KB	Bertik	6	M	4	2	2018	1	14	17:43:00	0°	N:E	N
KB	Bertik	6	M	4	2	2018	1	14	17:44:00	0°	S:W	J
KB	Bertik	6	M	4	2	2018	1	14	17:44:00	0°	E:S	E
KB	Bertik	6	M	4	2	2018	1	14	17:44:00	0°	W:N	W
KB	Bertik	6	M	5	2	2018	1	14	17:45:00	0°	N:E	N
KB	Bertik	6	M	5	2	2018	1	14	17:45:00	0°	S:W	J
KB	Bertik	6	M	5	2	2018	1	14	17:45:00	0°	E:S	E
KB	Bertik	6	M	5	2	2018	1	14	17:46:00	0°	W:N	W
KB	Bertik	6	M	6	2	2018	1	14	17:46:00	0°	N:E	N
KB	Bertik	6	M	6	2	2018	1	14	17:47:00	0°	S:W	J
KB	Bertik	6	M	6	2	2018	1	14	17:47:00	0°	E:S	E
KB	Bertik	6	M	6	2	2018	1	14	17:48:00	0°	W:N	W
KB	Bertik	6	M	7	2	2018	1	14	17:48:00	0°	N:E	N
KB	Bertik	6	M	7	2	2018	1	14	17:50:00	0°	S:W	J
KB	Bertik	6	M	7	2	2018	1	14	17:50:00	0°	E:S	E
KB	Bertik	6	M	7	2	2018	1	14	17:51:00	0°	W:N	N
KB	Bertik	6	M	8	2	2018	1	14	17:52:00	0°	N:E	E
KB	Bertik	6	M	8	2	2018	1	14	17:52:00	0°	S:W	J
KB	Bertik	6	M	8	2	2018	1	14	17:53:00	0°	E:S	E
KB	Bertik	6	M	8	2	2018	1	14	17:53:00	0°	W:N	W
KB	Bertik	6	M	9	2	2018	1	14	17:54:00	0°	N:E	E
KB	Bertik	6	M	9	2	2018	1	14	17:54:00	0°	S:W	W
KB	Bertik	6	M	9	2	2018	1	14	17:54:00	0°	E:S	E
KB	Bertik	6	M	9	2	2018	1	14	17:54:00	0°	W:N	N
KB	Bertik	6	M	10	2	2018	1	14	17:55:00	0°	N:E	N
KB	Bertik	6	M	10	2	2018	1	14	17:55:00	0°	S:W	J
KB	Bertik	6	M	10	2	2018	1	14	17:56:00	0°	E:S	E
KB	Bertik	6	M	10	2	2018	1	14	17:56:00	0°	W:N	W
KB	Bertik	6	M	11	2	2018	1	14	17:57:00	0°	N:E	N
KB	Bertik	6	M	11	2	2018	1	14	17:57:00	0°	S:W	J
KB	Bertik	6	M	11	2	2018	1	14	17:57:00	0°	E:S	E
KB	Bertik	6	M	11	2	2018	1	14	17:58:00	0°	W:N	N
KB	Bertik	6	M	12	2	2018	1	14	17:58:00	0°	N:E	N
KB	Bertik	6	M	12	2	2018	1	14	17:58:00	0°	S:W	J
KB	Bertik	6	M	12	2	2018	1	14	17:59:00	0°	E:S	E
KB	Bertik	6	M	12	2	2018	1	14	17:59:00	0°	W:N	N
KB	Bertik	6	M	1	1	2018	1	14	16:16:00	90°	N:E	N
KB	Bertik	6	M	1	1	2018	1	14	16:16:00	90°	S:W	J
KB	Bertik	6	M	1	1	2018	1	14	16:17:00	90°	E:S	E
KB	Bertik	6	M	1	1	2018	1	14	16:17:00	90°	W:N	W
KB	Bertik	6	M	2	1	2018	1	14	16:18:00	90°	N:E	E
KB	Bertik	6	M	2	1	2018	1	14	16:18:00	90°	S:W	J
KB	Bertik	6	M	2	1	2018	1	14	16:18:00	90°	E:S	E
KB	Bertik	6	M	2	1	2018	1	14	16:18:00	90°	W:N	W
KB	Bertik	6	M	3	1	2018	1	14	16:19:00	90°	N:E	N
KB	Bertik	6	M	3	1	2018	1	14	16:19:00	90°	S:W	J
KB	Bertik	6	M	3	1	2018	1	14	16:19:00	90°	E:S	E
KB	Bertik	6	M	3	1	2018	1	14	16:20:00	90°	W:N	W
KB	Bertik	6	M	4	1	2018	1	14	16:20:00	90°	N:E	E
KB	Bertik	6	M	4	1	2018	1	14	16:21:00	90°	S:W	W
KB	Bertik	6	M	4	1	2018	1	14	16:21:00	90°	E:S	E
KB	Bertik	6	M	4	1	2018	1	14	16:21:00	90°	W:N	N
KB	Bertik	6	M	5	1	2018	1	14	16:22:00	90°	N:E	E
KB	Bertik	6	M	5	1	2018	1	14	16:22:00	90°	S:W	W
KB	Bertik	6	M	5	1	2018	1	14	16:22:00	90°	E:S	E
KB	Bertik	6	M	5	1	2018	1	14	16:23:00	90°	W:N	N
KB	Bertik	6	M	6	1	2018	1	14	16:23:00	90°	N:E	N
KB	Bertik	6	M	6	1	2018	1	14	16:23:00	90°	S:W	W
KB	Bertik	6	M	6	1	2018	1	14	16:24:00	90°	E:S	E
KB	Bertik	6	M	6	1	2018	1	14	16:24:00	90°	W:N	W
KB	Bertik	6	M	7	1	2018	1	14	16:25:00	90°	N:E	E
KB	Bertik	6	M	7	1	2018	1	14	16:25:00	90°	S:W	W
KB	Bertik	6	M	7	1	2018	1	14	16:26:00	90°	E:S	E
KB	Bertik	6	M	7	1	2018	1	14	16:26:00	90°	W:N	N
KB	Bertik	6	M	8	1	2018	1	14	16:26:00	90°	N:E	N
KB	Bertik	6	M	8	1	2018	1	14	16:27:00	90°	S:W	J
KB	Bertik	6	M	8	1	2018	1	14	16:27:00	90°	E:S	E
KB	Bertik	6	M	8	1	2018	1	14	16:28:00	90°	W:N	W
KB	Bertik	6	M	9	1	2018	1	14	16:28:00	90°	N:E	N
KB	Bertik	6	M	9	1	2018	1	14	16:28:00	90°	S:W	J
KB	Bertik	6	M	9	1	2018	1	14	16:29:00	90°	E:S	E
KB	Bertik	6	M	9	1	2018	1	14	16:29:00	90°	W:N	W
KB	Bertik	6	M	10	1	2018	1	14	16:30:00	90°	N:E	N
KB	Bertik	6	M	10	1	2018	1	14	16:30:00	90°	S:W	W
KB	Bertik	6	M	10	1	2018	1	14	16:30:00	90°	E:S	E
KB	Bertik	6	M	10	1	2018	1	14	16:31:00	90°	W:N	W
KB	Bertik	6	M	11	1	2018	1	14	16:31:00	90°	N:E	E
KB	Bertik	6	M	11	1	2018	1	14	16:31:00	90°	S:W	W
KB	Bertik	6	M	11	1	2018	1	14	16:32:00	90°	E:S	E
KB	Bertik	6	M	11	1	2018	1	14	16:32:00	90°	W:N	N
KB	Bertik	6	M	12	1	2018	1	14	16:33:00	90°	N:E	E
KB	Bertik	6	M	12	1	2018	1	14	16:33:00	90°	S:W	W
KB	Bertik	6	M	12	1	2018	1	14	16:33:00	90°	E:S	E
KB	Bertik	6	M	12	1	2018	1	14	16:34:00	90°	W:N	W
JA	Bessy	8	F	1	2	2017	9	26	11:33:00	0°	N:E	E
JA	Bessy	8	F	1	2	2017	9	26	11:33:00	0°	S:W	W
JA	Bessy	8	F	1	2	2017	9	26	11:34:00	0°	E:S	J
JA	Bessy	8	F	1	2	2017	9	26	11:34:00	0°	W:N	N
JA	Bessy	8	F	2	2	2017	9	26	11:35:00	0°	N:E	E
JA	Bessy	8	F	2	2	2017	9	26	11:36:00	0°	S:W	W
JA	Bessy	8	F	2	2	2017	9	26	11:36:00	0°	E:S	J
JA	Bessy	8	F	2	2	2017	9	26	11:37:00	0°	W:N	N
JA	Bessy	8	F	3	2	2017	9	26	11:38:00	0°	N:E	E
JA	Bessy	8	F	3	2	2017	9	26	11:38:00	0°	S:W	W
JA	Bessy	8	F	3	2	2017	9	26	11:39:00	0°	E:S	J
JA	Bessy	8	F	3	2	2017	9	26	11:40:00	0°	W:N	N
JA	Bessy	8	F	4	2	2017	9	26	11:40:00	0°	N:E	E
JA	Bessy	8	F	4	2	2017	9	26	11:42:00	0°	S:W	W
JA	Bessy	8	F	4	2	2017	9	26	11:42:00	0°	E:S	J
JA	Bessy	8	F	4	2	2017	9	26	11:43:00	0°	W:N	N
JA	Bessy	8	F	5	2	2017	9	26	11:43:00	0°	N:E	E
JA	Bessy	8	F	5	2	2017	9	26	11:44:00	0°	S:W	W
JA	Bessy	8	F	5	2	2017	9	26	11:44:00	0°	E:S	J
JA	Bessy	8	F	5	2	2017	9	26	11:45:00	0°	W:N	N
JA	Bessy	8	F	6	2	2017	9	26	11:46:00	0°	N:E	E
JA	Bessy	8	F	6	2	2017	9	26	11:47:00	0°	S:W	W
JA	Bessy	8	F	6	2	2017	9	26	11:48:00	0°	E:S	J
JA	Bessy	8	F	6	2	2017	9	26	11:48:00	0°	W:N	N
JA	Bessy	8	F	7	2	2017	9	26	11:49:00	0°	N:E	E
JA	Bessy	8	F	7	2	2017	9	26	11:50:00	0°	S:W	J
JA	Bessy	8	F	7	2	2017	9	26	11:51:00	0°	E:S	J
JA	Bessy	8	F	7	2	2017	9	26	11:52:00	0°	W:N	N
JA	Bessy	8	F	8	2	2017	9	26	11:53:00	0°	N:E	E
JA	Bessy	8	F	8	2	2017	9	26	11:53:00	0°	S:W	W
JA	Bessy	8	F	8	2	2017	9	26	11:54:00	0°	E:S	J
JA	Bessy	8	F	8	2	2017	9	26	11:54:00	0°	W:N	N
JA	Bessy	8	F	9	2	2017	9	26	11:55:00	0°	N:E	E
JA	Bessy	8	F	9	2	2017	9	26	11:56:00	0°	S:W	W
JA	Bessy	8	F	9	2	2017	9	26	11:57:00	0°	E:S	J
JA	Bessy	8	F	9	2	2017	9	26	11:58:00	0°	W:N	N
JA	Bessy	8	F	10	2	2017	9	26	17:03:00	0°	N:E	N
JA	Bessy	8	F	10	2	2017	9	26	17:03:00	0°	S:W	W
JA	Bessy	8	F	10	2	2017	9	26	17:04:00	0°	E:S	E
JA	Bessy	8	F	10	2	2017	9	26	17:04:00	0°	W:N	N
JA	Bessy	8	F	11	2	2017	9	26	17:04:00	0°	N:E	E
JA	Bessy	8	F	11	2	2017	9	26	17:05:00	0°	S:W	J
JA	Bessy	8	F	11	2	2017	9	26	17:05:00	0°	E:S	E
JA	Bessy	8	F	11	2	2017	9	26	17:06:00	0°	W:N	N
JA	Bessy	8	F	12	2	2017	9	26	17:06:00	0°	N:E	E
JA	Bessy	8	F	12	2	2017	9	26	17:06:00	0°	S:W	W
JA	Bessy	8	F	12	2	2017	9	26	17:07:00	0°	E:S	J
JA	Bessy	8	F	12	2	2017	9	26	17:07:00	0°	W:N	N
JA	Bessy	8	F	13	2	2017	9	26	17:08:00	0°	N:E	E
JA	Bessy	8	F	13	2	2017	9	26	17:08:00	0°	S:W	W
JA	Bessy	8	F	13	2	2017	9	26	17:09:00	0°	E:S	E
JA	Bessy	8	F	13	2	2017	9	26	17:09:00	0°	W:N	N
JA	Bessy	8	F	14	2	2017	9	26	17:10:00	0°	N:E	N
JA	Bessy	8	F	14	2	2017	9	26	17:10:00	0°	S:W	W
JA	Bessy	8	F	14	2	2017	9	26	17:10:00	0°	E:S	J
JA	Bessy	8	F	14	2	2017	9	26	17:11:00	0°	W:N	N
JA	Bessy	8	F	15	2	2017	9	26	17:11:00	0°	N:E	N
JA	Bessy	8	F	15	2	2017	9	26	17:12:00	0°	S:W	W
JA	Bessy	8	F	15	2	2017	9	26	17:13:00	0°	E:S	J
JA	Bessy	8	F	15	2	2017	9	26	17:13:00	0°	W:N	N
JA	Bessy	8	F	16	2	2017	9	26	17:14:00	0°	N:E	E
JA	Bessy	8	F	16	2	2017	9	26	17:14:00	0°	S:W	W
JA	Bessy	8	F	16	2	2017	9	26	17:15:00	0°	E:S	J
JA	Bessy	8	F	16	2	2017	9	26	17:15:00	0°	W:N	N
JA	Bessy	8	F	17	2	2017	9	26	17:15:00	0°	N:E	E
JA	Bessy	8	F	17	2	2017	9	26	17:16:00	0°	S:W	W
JA	Bessy	8	F	17	2	2017	9	26	17:16:00	0°	E:S	E
JA	Bessy	8	F	17	2	2017	9	26	17:16:00	0°	W:N	N
JA	Bessy	8	F	18	2	2017	9	26	17:17:00	0°	N:E	E
JA	Bessy	8	F	18	2	2017	9	26	17:17:00	0°	S:W	W
JA	Bessy	8	F	18	2	2017	9	26	17:18:00	0°	E:S	J
JA	Bessy	8	F	18	2	2017	9	26	17:18:00	0°	W:N	N
JA	Bessy	8	F	19	2	2017	9	26	17:19:00	0°	N:E	N
JA	Bessy	8	F	19	2	2017	9	26	17:19:00	0°	S:W	J
JA	Bessy	8	F	19	2	2017	9	26	17:19:00	0°	E:S	E
JA	Bessy	8	F	19	2	2017	9	26	17:20:00	0°	W:N	N
JA	Bessy	8	F	20	2	2017	9	26	17:20:00	0°	N:E	N
JA	Bessy	8	F	20	2	2017	9	26	17:21:00	0°	S:W	J
JA	Bessy	8	F	20	2	2017	9	26	17:21:00	0°	E:S	E
JA	Bessy	8	F	20	2	2017	9	26	17:22:00	0°	W:N	N
JA	Bessy	8	F	1	1	2017	9	21	11:58:00	90°	N:E	N
JA	Bessy	8	F	1	1	2017	9	21	11:59:00	90°	S:W	W
JA	Bessy	8	F	1	1	2017	9	21	12:00:00	90°	E:S	J
JA	Bessy	8	F	1	1	2017	9	21	12:05:00	90°	W:N	W
JA	Bessy	8	F	2	1	2017	9	21	12:06:00	90°	N:E	N
JA	Bessy	8	F	2	1	2017	9	21	12:06:00	90°	S:W	W
JA	Bessy	8	F	2	1	2017	9	21	12:07:00	90°	E:S	E
JA	Bessy	8	F	2	1	2017	9	21	12:07:00	90°	W:N	W
JA	Bessy	8	F	3	1	2017	9	21	12:08:00	90°	N:E	E
JA	Bessy	8	F	3	1	2017	9	21	12:09:00	90°	S:W	J
JA	Bessy	8	F	3	1	2017	9	21	12:09:00	90°	E:S	E
JA	Bessy	8	F	3	1	2017	9	21	12:10:00	90°	W:N	W
JA	Bessy	8	F	4	1	2017	9	21	12:10:00	90°	N:E	N
JA	Bessy	8	F	4	1	2017	9	21	12:11:00	90°	S:W	W
JA	Bessy	8	F	4	1	2017	9	21	12:12:00	90°	E:S	E
JA	Bessy	8	F	4	1	2017	9	21	12:12:00	90°	W:N	N
JA	Bessy	8	F	5	1	2017	9	21	12:13:00	90°	N:E	N
JA	Bessy	8	F	5	1	2017	9	21	12:13:00	90°	S:W	J
JA	Bessy	8	F	5	1	2017	9	21	12:14:00	90°	E:S	J
JA	Bessy	8	F	5	1	2017	9	21	12:14:00	90°	W:N	N
JA	Bessy	8	F	6	1	2017	9	21	12:15:00	90°	N:E	E
JA	Bessy	8	F	6	1	2017	9	21	12:16:00	90°	S:W	W
JA	Bessy	8	F	6	1	2017	9	21	12:17:00	90°	E:S	J
JA	Bessy	8	F	6	1	2017	9	21	12:18:00	90°	W:N	W
JA	Bessy	8	F	7	1	2017	9	21	12:18:00	90°	N:E	E
JA	Bessy	8	F	7	1	2017	9	21	12:19:00	90°	S:W	W
JA	Bessy	8	F	7	1	2017	9	21	12:19:00	90°	E:S	E
JA	Bessy	8	F	7	1	2017	9	21	12:20:00	90°	W:N	W
JA	Bessy	8	F	8	1	2017	9	21	12:20:00	90°	N:E	E
JA	Bessy	8	F	8	1	2017	9	21	12:21:00	90°	S:W	W
JA	Bessy	8	F	8	1	2017	9	21	12:22:00	90°	E:S	E
JA	Bessy	8	F	8	1	2017	9	21	12:23:00	90°	W:N	N
JA	Bessy	8	F	9	1	2017	9	21	12:25:00	90°	N:E	E
JA	Bessy	8	F	9	1	2017	9	21	12:26:00	90°	S:W	W
JA	Bessy	8	F	9	1	2017	9	21	12:26:00	90°	E:S	J
JA	Bessy	8	F	9	1	2017	9	21	12:27:00	90°	W:N	N
JA	Bessy	8	F	10	1	2017	9	21	17:57:00	90°	N:E	E
JA	Bessy	8	F	10	1	2017	9	21	17:58:00	90°	S:W	W
JA	Bessy	8	F	10	1	2017	9	21	17:58:00	90°	E:S	J
JA	Bessy	8	F	10	1	2017	9	21	17:58:00	90°	W:N	W
JA	Bessy	8	F	11	1	2017	9	21	17:59:00	90°	N:E	E
JA	Bessy	8	F	11	1	2017	9	21	18:00:00	90°	S:W	W
JA	Bessy	8	F	11	1	2017	9	21	18:00:00	90°	E:S	E
JA	Bessy	8	F	11	1	2017	9	21	18:01:00	90°	W:N	W
JA	Bessy	8	F	12	1	2017	9	21	18:01:00	90°	N:E	E
JA	Bessy	8	F	12	1	2017	9	21	18:02:00	90°	S:W	W
JA	Bessy	8	F	12	1	2017	9	21	18:02:00	90°	E:S	J
JA	Bessy	8	F	12	1	2017	9	21	18:02:00	90°	W:N	N
JA	Bessy	8	F	13	1	2017	9	21	18:03:00	90°	N:E	E
JA	Bessy	8	F	13	1	2017	9	21	18:03:00	90°	S:W	W
JA	Bessy	8	F	13	1	2017	9	21	18:04:00	90°	E:S	E
JA	Bessy	8	F	13	1	2017	9	21	18:04:00	90°	W:N	W
JA	Bessy	8	F	14	1	2017	9	21	18:05:00	90°	N:E	E
JA	Bessy	8	F	14	1	2017	9	21	18:05:00	90°	S:W	W
JA	Bessy	8	F	14	1	2017	9	21	18:06:00	90°	E:S	J
JA	Bessy	8	F	14	1	2017	9	21	18:07:00	90°	W:N	N
JA	Bessy	8	F	15	1	2017	9	21	18:08:00	90°	N:E	E
JA	Bessy	8	F	15	1	2017	9	21	18:08:00	90°	S:W	W
JA	Bessy	8	F	15	1	2017	9	21	18:08:00	90°	E:S	E
JA	Bessy	8	F	15	1	2017	9	21	18:09:00	90°	W:N	W
JA	Bessy	8	F	16	1	2017	9	21	18:09:00	90°	N:E	E
JA	Bessy	8	F	16	1	2017	9	21	18:10:00	90°	S:W	W
JA	Bessy	8	F	16	1	2017	9	21	18:10:00	90°	E:S	E
JA	Bessy	8	F	16	1	2017	9	21	18:11:00	90°	W:N	N
JA	Bessy	8	F	17	1	2017	9	21	18:12:00	90°	N:E	E
JA	Bessy	8	F	17	1	2017	9	21	18:12:00	90°	S:W	W
JA	Bessy	8	F	17	1	2017	9	21	18:13:00	90°	E:S	E
JA	Bessy	8	F	17	1	2017	9	21	18:13:00	90°	W:N	N
JA	Bessy	8	F	18	1	2017	9	21	18:14:00	90°	N:E	N
JA	Bessy	8	F	18	1	2017	9	21	18:15:00	90°	S:W	W
JA	Bessy	8	F	18	1	2017	9	21	18:21:00	90°	E:S	J
JA	Bessy	8	F	18	1	2017	9	21	18:22:00	90°	W:N	N
JA	Bessy	8	F	19	1	2017	9	21	18:22:00	90°	N:E	E
JA	Bessy	8	F	19	1	2017	9	21	18:23:00	90°	S:W	J
JA	Bessy	8	F	19	1	2017	9	21	18:23:00	90°	E:S	J
JA	Bessy	8	F	19	1	2017	9	21	18:24:00	90°	W:N	W
JA	Bessy	8	F	20	1	2017	9	21	18:24:00	90°	N:E	E
JA	Bessy	8	F	20	1	2017	9	21	18:25:00	90°	S:W	J
JA	Bessy	8	F	20	1	2017	9	21	18:25:00	90°	E:S	E
JA	Bessy	8	F	20	1	2017	9	21	18:26:00	90°	W:N	W
KB	Figy	5	F	1	1	2017	12	18	14:17:00	0°	N:E	N
KB	Figy	5	F	1	1	2017	12	18	14:17:00	0°	S:W	W
KB	Figy	5	F	1	1	2017	12	18	14:17:00	0°	E:S	E
KB	Figy	5	F	1	1	2017	12	18	14:18:00	0°	W:N	N
KB	Figy	5	F	2	1	2017	12	18	14:18:00	0°	N:E	N
KB	Figy	5	F	2	1	2017	12	18	14:19:00	0°	S:W	J
KB	Figy	5	F	2	1	2017	12	18	14:19:00	0°	E:S	J
KB	Figy	5	F	2	1	2017	12	18	14:20:00	0°	W:N	N
KB	Figy	5	F	3	1	2017	12	18	14:21:00	0°	N:E	N
KB	Figy	5	F	3	1	2017	12	18	14:21:00	0°	S:W	J
KB	Figy	5	F	3	1	2017	12	18	14:22:00	0°	E:S	J
KB	Figy	5	F	3	1	2017	12	18	14:22:00	0°	W:N	N
KB	Figy	5	F	4	1	2017	12	18	14:23:00	0°	N:E	E
KB	Figy	5	F	4	1	2017	12	18	14:23:00	0°	S:W	J
KB	Figy	5	F	4	1	2017	12	18	14:24:00	0°	E:S	E
KB	Figy	5	F	4	1	2017	12	18	14:24:00	0°	W:N	N
KB	Figy	5	F	5	1	2017	12	18	14:24:00	0°	N:E	N
KB	Figy	5	F	5	1	2017	12	18	14:25:00	0°	S:W	J
KB	Figy	5	F	5	1	2017	12	18	14:25:00	0°	E:S	E
KB	Figy	5	F	5	1	2017	12	18	14:25:00	0°	W:N	N
KB	Figy	5	F	6	1	2017	12	18	14:26:00	0°	N:E	N
KB	Figy	5	F	6	1	2017	12	18	14:26:00	0°	S:W	W
KB	Figy	5	F	6	1	2017	12	18	14:26:00	0°	E:S	E
KB	Figy	5	F	6	1	2017	12	18	14:27:00	0°	W:N	W
KB	Figy	5	F	7	1	2017	12	18	14:27:00	0°	N:E	E
KB	Figy	5	F	7	1	2017	12	18	14:27:00	0°	S:W	J
KB	Figy	5	F	7	1	2017	12	18	14:28:00	0°	E:S	J
KB	Figy	5	F	7	1	2017	12	18	14:28:00	0°	W:N	W
KB	Figy	5	F	8	1	2017	12	18	14:28:00	0°	N:E	E
KB	Figy	5	F	8	1	2017	12	18	14:29:00	0°	S:W	W
KB	Figy	5	F	8	1	2017	12	18	14:29:00	0°	E:S	E
KB	Figy	5	F	8	1	2017	12	18	14:30:00	0°	W:N	W
KB	Figy	5	F	9	1	2017	12	18	14:30:00	0°	N:E	E
KB	Figy	5	F	9	1	2017	12	18	14:31:00	0°	S:W	W
KB	Figy	5	F	9	1	2017	12	18	14:32:00	0°	E:S	E
KB	Figy	5	F	9	1	2017	12	18	14:32:00	0°	W:N	N
KB	Figy	5	F	10	1	2017	12	18	14:33:00	0°	N:E	E
KB	Figy	5	F	10	1	2017	12	18	14:33:00	0°	S:W	W
KB	Figy	5	F	10	1	2017	12	18	14:34:00	0°	E:S	E
KB	Figy	5	F	10	1	2017	12	18	14:34:00	0°	W:N	N
KB	Figy	5	F	11	1	2017	12	18	14:34:00	0°	N:E	N
KB	Figy	5	F	11	1	2017	12	18	14:34:00	0°	S:W	J
KB	Figy	5	F	11	1	2017	12	18	14:35:00	0°	E:S	E
KB	Figy	5	F	11	1	2017	12	18	14:35:00	0°	W:N	N
KB	Figy	5	F	12	1	2017	12	18	14:36:00	0°	N:E	E
KB	Figy	5	F	12	1	2017	12	18	14:37:00	0°	S:W	W
KB	Figy	5	F	12	1	2017	12	18	14:37:00	0°	E:S	E
KB	Figy	5	F	12	1	2017	12	18	14:37:00	0°	W:N	W
KB	Figy	5	F	1	2	2017	12	18	17:01:00	90°	N:E	E
KB	Figy	5	F	1	2	2017	12	18	17:02:00	90°	S:W	J
KB	Figy	5	F	1	2	2017	12	18	17:02:00	90°	E:S	J
KB	Figy	5	F	1	2	2017	12	18	17:03:00	90°	W:N	N
KB	Figy	5	F	2	2	2017	12	18	17:03:00	90°	N:E	N
KB	Figy	5	F	2	2	2017	12	18	17:04:00	90°	S:W	W
KB	Figy	5	F	2	2	2017	12	18	17:05:00	90°	E:S	E
KB	Figy	5	F	2	2	2017	12	18	17:05:00	90°	W:N	W
KB	Figy	5	F	3	2	2017	12	18	17:06:00	90°	N:E	N
KB	Figy	5	F	3	2	2017	12	18	17:06:00	90°	S:W	W
KB	Figy	5	F	3	2	2017	12	18	17:07:00	90°	E:S	J
KB	Figy	5	F	3	2	2017	12	18	17:07:00	90°	W:N	W
KB	Figy	5	F	4	2	2017	12	18	17:08:00	90°	N:E	N
KB	Figy	5	F	4	2	2017	12	18	17:09:00	90°	S:W	W
KB	Figy	5	F	4	2	2017	12	18	17:09:00	90°	E:S	J
KB	Figy	5	F	4	2	2017	12	18	17:10:00	90°	W:N	W
KB	Figy	5	F	5	2	2017	12	18	17:10:00	90°	N:E	E
KB	Figy	5	F	5	2	2017	12	18	17:11:00	90°	S:W	W
KB	Figy	5	F	5	2	2017	12	18	17:11:00	90°	E:S	J
KB	Figy	5	F	5	2	2017	12	18	17:12:00	90°	W:N	N
KB	Figy	5	F	6	2	2017	12	18	17:12:00	90°	N:E	E
KB	Figy	5	F	6	2	2017	12	18	17:13:00	90°	S:W	W
KB	Figy	5	F	6	2	2017	12	18	17:13:00	90°	E:S	J
KB	Figy	5	F	6	2	2017	12	18	17:14:00	90°	W:N	N
KB	Figy	5	F	7	2	2017	12	18	17:14:00	90°	N:E	N
KB	Figy	5	F	7	2	2017	12	18	17:15:00	90°	S:W	W
KB	Figy	5	F	7	2	2017	12	18	17:16:00	90°	E:S	J
KB	Figy	5	F	7	2	2017	12	18	17:16:00	90°	W:N	N
KB	Figy	5	F	8	2	2017	12	18	17:17:00	90°	N:E	N
KB	Figy	5	F	8	2	2017	12	18	17:17:00	90°	S:W	J
KB	Figy	5	F	8	2	2017	12	18	17:18:00	90°	E:S	J
KB	Figy	5	F	8	2	2017	12	18	17:19:00	90°	W:N	N
KB	Figy	5	F	9	2	2017	12	18	17:20:00	90°	N:E	N
KB	Figy	5	F	9	2	2017	12	18	17:20:00	90°	S:W	W
KB	Figy	5	F	9	2	2017	12	18	17:21:00	90°	E:S	E
KB	Figy	5	F	9	2	2017	12	18	17:21:00	90°	W:N	N
KB	Figy	5	F	10	2	2017	12	18	17:22:00	90°	N:E	E
KB	Figy	5	F	10	2	2017	12	18	17:22:00	90°	S:W	J
KB	Figy	5	F	10	2	2017	12	18	17:23:00	90°	E:S	J
KB	Figy	5	F	10	2	2017	12	18	17:23:00	90°	W:N	N
KB	Figy	5	F	11	2	2017	12	18	17:24:00	90°	N:E	N
KB	Figy	5	F	11	2	2017	12	18	17:24:00	90°	S:W	J
KB	Figy	5	F	11	2	2017	12	18	17:25:00	90°	E:S	J
KB	Figy	5	F	11	2	2017	12	18	17:25:00	90°	W:N	W
KB	Figy	5	F	12	2	2017	12	18	17:26:00	90°	N:E	N
KB	Figy	5	F	12	2	2017	12	18	17:26:00	90°	S:W	J
KB	Figy	5	F	12	2	2017	12	18	17:27:00	90°	E:S	J
KB	Figy	5	F	12	2	2017	12	18	17:27:00	90°	W:N	N
JA	Gofi	3	F	1	2	2017	9	26	14:09:00	0°	N:E	N
JA	Gofi	3	F	1	2	2017	9	26	14:09:00	0°	S:W	J
JA	Gofi	3	F	1	2	2017	9	26	14:10:00	0°	E:S	E
JA	Gofi	3	F	1	2	2017	9	26	14:10:00	0°	W:N	W
JA	Gofi	3	F	2	2	2017	9	26	14:10:00	0°	N:E	N
JA	Gofi	3	F	2	2	2017	9	26	14:11:00	0°	S:W	J
JA	Gofi	3	F	2	2	2017	9	26	14:11:00	0°	E:S	E
JA	Gofi	3	F	2	2	2017	9	26	14:12:00	0°	W:N	W
JA	Gofi	3	F	3	2	2017	9	26	14:12:00	0°	N:E	N
JA	Gofi	3	F	3	2	2017	9	26	14:13:00	0°	S:W	J
JA	Gofi	3	F	3	2	2017	9	26	14:13:00	0°	E:S	E
JA	Gofi	3	F	3	2	2017	9	26	14:14:00	0°	W:N	W
JA	Gofi	3	F	4	2	2017	9	26	14:14:00	0°	N:E	N
JA	Gofi	3	F	4	2	2017	9	26	14:15:00	0°	S:W	J
JA	Gofi	3	F	4	2	2017	9	26	14:15:00	0°	E:S	E
JA	Gofi	3	F	4	2	2017	9	26	14:16:00	0°	W:N	W
JA	Gofi	3	F	5	2	2017	9	26	14:16:00	0°	N:E	N
JA	Gofi	3	F	5	2	2017	9	26	14:17:00	0°	S:W	J
JA	Gofi	3	F	5	2	2017	9	26	14:18:00	0°	E:S	E
JA	Gofi	3	F	5	2	2017	9	26	14:18:00	0°	W:N	W
JA	Gofi	3	F	6	2	2017	9	26	14:18:00	0°	N:E	N
JA	Gofi	3	F	6	2	2017	9	26	14:19:00	0°	S:W	J
JA	Gofi	3	F	6	2	2017	9	26	14:19:00	0°	E:S	E
JA	Gofi	3	F	6	2	2017	9	26	14:20:00	0°	W:N	W
JA	Gofi	3	F	7	2	2017	9	26	14:21:00	0°	N:E	N
JA	Gofi	3	F	7	2	2017	9	26	14:21:00	0°	S:W	J
JA	Gofi	3	F	7	2	2017	9	26	14:22:00	0°	E:S	E
JA	Gofi	3	F	7	2	2017	9	26	14:23:00	0°	W:N	W
JA	Gofi	3	F	8	2	2017	9	26	14:24:00	0°	N:E	N
JA	Gofi	3	F	8	2	2017	9	26	14:24:00	0°	S:W	J
JA	Gofi	3	F	8	2	2017	9	26	14:24:00	0°	E:S	E
JA	Gofi	3	F	8	2	2017	9	26	14:25:00	0°	W:N	W
JA	Gofi	3	F	9	2	2017	9	26	14:26:00	0°	N:E	N
JA	Gofi	3	F	9	2	2017	9	26	14:27:00	0°	S:W	J
JA	Gofi	3	F	9	2	2017	9	26	14:27:00	0°	E:S	E
JA	Gofi	3	F	9	2	2017	9	26	14:28:00	0°	W:N	W
JA	Gofi	3	F	10	2	2017	9	26	14:29:00	0°	N:E	N
JA	Gofi	3	F	10	2	2017	9	26	14:30:00	0°	S:W	J
JA	Gofi	3	F	10	2	2017	9	26	14:31:00	0°	E:S	E
JA	Gofi	3	F	10	2	2017	9	26	14:31:00	0°	W:N	W
JA	Gofi	3	F	11	2	2017	9	26	17:30:00	0°	N:E	E
JA	Gofi	3	F	11	2	2017	9	26	17:32:00	0°	S:W	J
JA	Gofi	3	F	11	2	2017	9	26	17:32:00	0°	E:S	E
JA	Gofi	3	F	11	2	2017	9	26	17:33:00	0°	W:N	W
JA	Gofi	3	F	12	2	2017	9	26	17:34:00	0°	N:E	N
JA	Gofi	3	F	12	2	2017	9	26	17:34:00	0°	S:W	J
JA	Gofi	3	F	12	2	2017	9	26	17:35:00	0°	E:S	E
JA	Gofi	3	F	12	2	2017	9	26	17:35:00	0°	W:N	W
JA	Gofi	3	F	13	2	2017	9	26	17:35:00	0°	N:E	N
JA	Gofi	3	F	13	2	2017	9	26	17:35:00	0°	S:W	J
JA	Gofi	3	F	13	2	2017	9	26	17:36:00	0°	E:S	E
JA	Gofi	3	F	13	2	2017	9	26	17:36:00	0°	W:N	W
JA	Gofi	3	F	14	2	2017	9	26	17:36:00	0°	N:E	N
JA	Gofi	3	F	14	2	2017	9	26	17:37:00	0°	S:W	J
JA	Gofi	3	F	14	2	2017	9	26	17:37:00	0°	E:S	E
JA	Gofi	3	F	14	2	2017	9	26	17:37:00	0°	W:N	W
JA	Gofi	3	F	15	2	2017	9	26	17:38:00	0°	N:E	N
JA	Gofi	3	F	15	2	2017	9	26	17:38:00	0°	S:W	J
JA	Gofi	3	F	15	2	2017	9	26	17:38:00	0°	E:S	E
JA	Gofi	3	F	15	2	2017	9	26	17:39:00	0°	W:N	W
JA	Gofi	3	F	16	2	2017	9	26	17:39:00	0°	N:E	N
JA	Gofi	3	F	16	2	2017	9	26	17:39:00	0°	S:W	J
JA	Gofi	3	F	16	2	2017	9	26	17:40:00	0°	E:S	E
JA	Gofi	3	F	16	2	2017	9	26	17:40:00	0°	W:N	W
JA	Gofi	3	F	17	2	2017	9	26	17:41:00	0°	N:E	N
JA	Gofi	3	F	17	2	2017	9	26	17:41:00	0°	S:W	J
JA	Gofi	3	F	17	2	2017	9	26	17:41:00	0°	E:S	E
JA	Gofi	3	F	17	2	2017	9	26	17:42:00	0°	W:N	W
JA	Gofi	3	F	18	2	2017	9	26	17:42:00	0°	N:E	N
JA	Gofi	3	F	18	2	2017	9	26	17:43:00	0°	S:W	J
JA	Gofi	3	F	18	2	2017	9	26	17:43:00	0°	E:S	E
JA	Gofi	3	F	18	2	2017	9	26	17:44:00	0°	W:N	W
JA	Gofi	3	F	19	2	2017	9	26	17:44:00	0°	N:E	N
JA	Gofi	3	F	19	2	2017	9	26	17:45:00	0°	S:W	J
JA	Gofi	3	F	19	2	2017	9	26	17:45:00	0°	E:S	E
JA	Gofi	3	F	19	2	2017	9	26	17:45:00	0°	W:N	W
JA	Gofi	3	F	20	2	2017	9	26	17:46:00	0°	N:E	N
JA	Gofi	3	F	20	2	2017	9	26	17:46:00	0°	S:W	J
JA	Gofi	3	F	20	2	2017	9	26	17:46:00	0°	E:S	E
JA	Gofi	3	F	20	2	2017	9	26	17:47:00	0°	W:N	W
JA	Gofi	3	F	1	1	2017	9	21	11:07:00	90°	N:E	N
JA	Gofi	3	F	1	1	2017	9	21	11:08:00	90°	S:W	J
JA	Gofi	3	F	1	1	2017	9	21	11:08:00	90°	E:S	E
JA	Gofi	3	F	1	1	2017	9	21	11:09:00	90°	W:N	W
JA	Gofi	3	F	2	1	2017	9	21	11:10:00	90°	N:E	N
JA	Gofi	3	F	2	1	2017	9	21	11:11:00	90°	S:W	J
JA	Gofi	3	F	2	1	2017	9	21	11:11:00	90°	E:S	E
JA	Gofi	3	F	2	1	2017	9	21	11:13:00	90°	W:N	W
JA	Gofi	3	F	3	1	2017	9	21	11:14:00	90°	N:E	N
JA	Gofi	3	F	3	1	2017	9	21	11:15:00	90°	S:W	J
JA	Gofi	3	F	3	1	2017	9	21	11:17:00	90°	E:S	E
JA	Gofi	3	F	3	1	2017	9	21	11:17:00	90°	W:N	W
JA	Gofi	3	F	4	1	2017	9	21	11:20:00	90°	N:E	N
JA	Gofi	3	F	4	1	2017	9	21	11:21:00	90°	S:W	W
JA	Gofi	3	F	4	1	2017	9	21	11:22:00	90°	E:S	J
JA	Gofi	3	F	4	1	2017	9	21	11:23:00	90°	W:N	W
JA	Gofi	3	F	5	1	2017	9	21	11:23:00	90°	N:E	N
JA	Gofi	3	F	5	1	2017	9	21	11:24:00	90°	S:W	J
JA	Gofi	3	F	5	1	2017	9	21	11:25:00	90°	E:S	E
JA	Gofi	3	F	5	1	2017	9	21	11:26:00	90°	W:N	W
JA	Gofi	3	F	6	1	2017	9	21	11:27:00	90°	N:E	N
JA	Gofi	3	F	6	1	2017	9	21	11:27:00	90°	S:W	J
JA	Gofi	3	F	6	1	2017	9	21	11:28:00	90°	E:S	E
JA	Gofi	3	F	6	1	2017	9	21	11:29:00	90°	W:N	W
JA	Gofi	3	F	7	1	2017	9	21	11:29:00	90°	N:E	N
JA	Gofi	3	F	7	1	2017	9	21	11:30:00	90°	S:W	J
JA	Gofi	3	F	7	1	2017	9	21	11:31:00	90°	E:S	E
JA	Gofi	3	F	7	1	2017	9	21	11:31:00	90°	W:N	W
JA	Gofi	3	F	8	1	2017	9	21	11:32:00	90°	N:E	N
JA	Gofi	3	F	8	1	2017	9	21	11:32:00	90°	S:W	J
JA	Gofi	3	F	8	1	2017	9	21	11:33:00	90°	E:S	E
JA	Gofi	3	F	8	1	2017	9	21	11:33:00	90°	W:N	W
JA	Gofi	3	F	9	1	2017	9	21	11:38:00	90°	N:E	N
JA	Gofi	3	F	9	1	2017	9	21	11:39:00	90°	S:W	J
JA	Gofi	3	F	9	1	2017	9	21	11:39:00	90°	E:S	E
JA	Gofi	3	F	9	1	2017	9	21	11:40:00	90°	W:N	W
JA	Gofi	3	F	10	1	2017	9	21	11:40:00	90°	N:E	N
JA	Gofi	3	F	10	1	2017	9	21	11:41:00	90°	S:W	J
JA	Gofi	3	F	10	1	2017	9	21	11:41:00	90°	E:S	E
JA	Gofi	3	F	10	1	2017	9	21	11:42:00	90°	W:N	W
JA	Gofi	3	F	11	1	2017	9	21	11:42:00	90°	N:E	N
JA	Gofi	3	F	11	1	2017	9	21	11:43:00	90°	S:W	J
JA	Gofi	3	F	11	1	2017	9	21	11:43:00	90°	E:S	E
JA	Gofi	3	F	11	1	2017	9	21	11:44:00	90°	W:N	W
JA	Gofi	3	F	12	1	2017	9	21	19:00:00	90°	N:E	N
JA	Gofi	3	F	12	1	2017	9	21	19:00:00	90°	S:W	J
JA	Gofi	3	F	12	1	2017	9	21	19:00:00	90°	E:S	E
JA	Gofi	3	F	12	1	2017	9	21	19:01:00	90°	W:N	W
JA	Gofi	3	F	13	1	2017	9	21	19:01:00	90°	N:E	N
JA	Gofi	3	F	13	1	2017	9	21	19:01:00	90°	S:W	J
JA	Gofi	3	F	13	1	2017	9	21	19:02:00	90°	E:S	E
JA	Gofi	3	F	13	1	2017	9	21	19:02:00	90°	W:N	W
JA	Gofi	3	F	14	1	2017	9	21	19:03:00	90°	N:E	N
JA	Gofi	3	F	14	1	2017	9	21	19:03:00	90°	S:W	J
JA	Gofi	3	F	14	1	2017	9	21	19:04:00	90°	E:S	E
JA	Gofi	3	F	14	1	2017	9	21	19:04:00	90°	W:N	W
JA	Gofi	3	F	15	1	2017	9	21	19:05:00	90°	N:E	N
JA	Gofi	3	F	15	1	2017	9	21	19:05:00	90°	S:W	J
JA	Gofi	3	F	15	1	2017	9	21	19:05:00	90°	E:S	E
JA	Gofi	3	F	15	1	2017	9	21	19:06:00	90°	W:N	W
JA	Gofi	3	F	16	1	2017	9	21	19:06:00	90°	N:E	N
JA	Gofi	3	F	16	1	2017	9	21	19:06:00	90°	S:W	J
JA	Gofi	3	F	16	1	2017	9	21	19:07:00	90°	E:S	E
JA	Gofi	3	F	16	1	2017	9	21	19:07:00	90°	W:N	W
JA	Gofi	3	F	17	1	2017	9	21	19:07:00	90°	N:E	N
JA	Gofi	3	F	17	1	2017	9	21	19:08:00	90°	S:W	J
JA	Gofi	3	F	17	1	2017	9	21	19:09:00	90°	E:S	E
JA	Gofi	3	F	17	1	2017	9	21	19:09:00	90°	W:N	W
JA	Gofi	3	F	18	1	2017	9	21	19:10:00	90°	N:E	N
JA	Gofi	3	F	18	1	2017	9	21	19:10:00	90°	S:W	J
JA	Gofi	3	F	18	1	2017	9	21	19:10:00	90°	E:S	E
JA	Gofi	3	F	18	1	2017	9	21	19:11:00	90°	W:N	W
JA	Gofi	3	F	19	1	2017	9	21	19:11:00	90°	N:E	N
JA	Gofi	3	F	19	1	2017	9	21	19:11:00	90°	S:W	J
JA	Gofi	3	F	19	1	2017	9	21	19:12:00	90°	E:S	E
JA	Gofi	3	F	19	1	2017	9	21	19:12:00	90°	W:N	W
JA	Gofi	3	F	20	1	2017	9	21	19:13:00	90°	N:E	N
JA	Gofi	3	F	20	1	2017	9	21	19:13:00	90°	S:W	J
JA	Gofi	3	F	20	1	2017	9	21	19:14:00	90°	E:S	E
JA	Gofi	3	F	20	1	2017	9	21	19:14:00	90°	W:N	W
JA	Hard	2	M	1	2	2017	9	26	12:04:00	0°	N:E	E
JA	Hard	2	M	1	2	2017	9	26	12:04:00	0°	S:W	J
JA	Hard	2	M	1	2	2017	9	26	12:05:00	0°	E:S	E
JA	Hard	2	M	1	2	2017	9	26	12:05:00	0°	W:N	W
JA	Hard	2	M	2	2	2017	9	26	12:06:00	0°	N:E	E
JA	Hard	2	M	2	2	2017	9	26	12:07:00	0°	S:W	W
JA	Hard	2	M	2	2	2017	9	26	12:07:00	0°	E:S	E
JA	Hard	2	M	2	2	2017	9	26	12:08:00	0°	W:N	W
JA	Hard	2	M	3	2	2017	9	26	12:09:00	0°	N:E	N
JA	Hard	2	M	3	2	2017	9	26	12:10:00	0°	S:W	J
JA	Hard	2	M	3	2	2017	9	26	12:10:00	0°	E:S	E
JA	Hard	2	M	3	2	2017	9	26	12:11:00	0°	W:N	W
JA	Hard	2	M	4	2	2017	9	26	12:11:00	0°	N:E	N
JA	Hard	2	M	4	2	2017	9	26	12:12:00	0°	S:W	J
JA	Hard	2	M	4	2	2017	9	26	12:13:00	0°	E:S	E
JA	Hard	2	M	4	2	2017	9	26	12:13:00	0°	W:N	W
JA	Hard	2	M	5	2	2017	9	26	12:14:00	0°	N:E	N
JA	Hard	2	M	5	2	2017	9	26	12:15:00	0°	S:W	J
JA	Hard	2	M	5	2	2017	9	26	12:15:00	0°	E:S	E
JA	Hard	2	M	5	2	2017	9	26	12:16:00	0°	W:N	W
JA	Hard	2	M	6	2	2017	9	26	12:16:00	0°	N:E	N
JA	Hard	2	M	6	2	2017	9	26	12:17:00	0°	S:W	J
JA	Hard	2	M	6	2	2017	9	26	12:18:00	0°	E:S	J
JA	Hard	2	M	6	2	2017	9	26	12:18:00	0°	W:N	N
JA	Hard	2	M	7	2	2017	9	26	15:43:00	0°	N:E	E
JA	Hard	2	M	7	2	2017	9	26	15:43:00	0°	S:W	J
JA	Hard	2	M	7	2	2017	9	26	15:44:00	0°	E:S	E
JA	Hard	2	M	7	2	2017	9	26	15:44:00	0°	W:N	W
JA	Hard	2	M	8	2	2017	9	26	15:44:00	0°	N:E	N
JA	Hard	2	M	8	2	2017	9	26	15:45:00	0°	S:W	W
JA	Hard	2	M	8	2	2017	9	26	15:45:00	0°	E:S	E
JA	Hard	2	M	8	2	2017	9	26	15:45:00	0°	W:N	N
JA	Hard	2	M	9	2	2017	9	26	15:46:00	0°	N:E	E
JA	Hard	2	M	9	2	2017	9	26	15:46:00	0°	S:W	W
JA	Hard	2	M	9	2	2017	9	26	15:47:00	0°	E:S	E
JA	Hard	2	M	9	2	2017	9	26	15:48:00	0°	W:N	N
JA	Hard	2	M	10	2	2017	9	26	15:48:00	0°	N:E	N
JA	Hard	2	M	10	2	2017	9	26	15:49:00	0°	S:W	J
JA	Hard	2	M	10	2	2017	9	26	15:50:00	0°	E:S	E
JA	Hard	2	M	10	2	2017	9	26	15:50:00	0°	W:N	N
JA	Hard	2	M	11	2	2017	9	26	15:50:00	0°	N:E	N
JA	Hard	2	M	11	2	2017	9	26	15:51:00	0°	S:W	W
JA	Hard	2	M	11	2	2017	9	26	15:51:00	0°	E:S	J
JA	Hard	2	M	11	2	2017	9	26	15:52:00	0°	W:N	W
JA	Hard	2	M	12	2	2017	9	26	15:52:00	0°	N:E	N
JA	Hard	2	M	12	2	2017	9	26	15:53:00	0°	S:W	J
JA	Hard	2	M	12	2	2017	9	26	15:53:00	0°	E:S	J
JA	Hard	2	M	12	2	2017	9	26	15:53:00	0°	W:N	N
JA	Hard	2	M	13	2	2017	9	26	15:54:00	0°	N:E	E
JA	Hard	2	M	13	2	2017	9	26	15:55:00	0°	S:W	J
JA	Hard	2	M	13	2	2017	9	26	15:55:00	0°	E:S	E
JA	Hard	2	M	13	2	2017	9	26	15:55:00	0°	W:N	W
JA	Hard	2	M	14	2	2017	9	26	15:56:00	0°	N:E	N
JA	Hard	2	M	14	2	2017	9	26	15:56:00	0°	S:W	W
JA	Hard	2	M	14	2	2017	9	26	15:57:00	0°	E:S	E
JA	Hard	2	M	14	2	2017	9	26	15:57:00	0°	W:N	W
JA	Hard	2	M	15	2	2017	9	26	15:57:00	0°	N:E	E
JA	Hard	2	M	15	2	2017	9	26	15:58:00	0°	S:W	J
JA	Hard	2	M	15	2	2017	9	26	15:58:00	0°	E:S	J
JA	Hard	2	M	15	2	2017	9	26	15:59:00	0°	W:N	W
JA	Hard	2	M	16	2	2017	9	26	16:00:00	0°	N:E	N
JA	Hard	2	M	16	2	2017	9	26	16:01:00	0°	S:W	W
JA	Hard	2	M	16	2	2017	9	26	16:01:00	0°	E:S	J
JA	Hard	2	M	16	2	2017	9	26	16:02:00	0°	W:N	N
JA	Hard	2	M	17	2	2017	9	26	16:02:00	0°	N:E	E
JA	Hard	2	M	17	2	2017	9	26	16:03:00	0°	S:W	W
JA	Hard	2	M	17	2	2017	9	26	16:03:00	0°	E:S	J
JA	Hard	2	M	17	2	2017	9	26	16:04:00	0°	W:N	N
JA	Hard	2	M	18	2	2017	9	26	16:05:00	0°	N:E	N
JA	Hard	2	M	18	2	2017	9	26	16:05:00	0°	S:W	W
JA	Hard	2	M	18	2	2017	9	26	16:05:00	0°	E:S	E
JA	Hard	2	M	18	2	2017	9	26	16:06:00	0°	W:N	N
JA	Hard	2	M	19	2	2017	9	26	16:07:00	0°	N:E	N
JA	Hard	2	M	19	2	2017	9	26	16:07:00	0°	S:W	W
JA	Hard	2	M	19	2	2017	9	26	16:07:00	0°	E:S	E
JA	Hard	2	M	19	2	2017	9	26	16:08:00	0°	W:N	N
JA	Hard	2	M	20	2	2017	9	26	16:09:00	0°	N:E	E
JA	Hard	2	M	20	2	2017	9	26	16:09:00	0°	S:W	J
JA	Hard	2	M	20	2	2017	9	26	16:10:00	0°	E:S	J
JA	Hard	2	M	20	2	2017	9	26	16:11:00	0°	W:N	W
JA	Hard	2	M	1	1	2017	9	21	13:22:00	90°	N:E	N
JA	Hard	2	M	1	1	2017	9	21	13:23:00	90°	S:W	W
JA	Hard	2	M	1	1	2017	9	21	13:24:00	90°	E:S	J
JA	Hard	2	M	1	1	2017	9	21	13:24:00	90°	W:N	N
JA	Hard	2	M	2	1	2017	9	21	13:24:00	90°	N:E	E
JA	Hard	2	M	2	1	2017	9	21	13:25:00	90°	S:W	W
JA	Hard	2	M	2	1	2017	9	21	13:25:00	90°	E:S	J
JA	Hard	2	M	2	1	2017	9	21	13:26:00	90°	W:N	N
JA	Hard	2	M	3	1	2017	9	21	13:27:00	90°	N:E	E
JA	Hard	2	M	3	1	2017	9	21	13:27:00	90°	S:W	J
JA	Hard	2	M	3	1	2017	9	21	13:28:00	90°	E:S	J
JA	Hard	2	M	3	1	2017	9	21	13:28:00	90°	W:N	N
JA	Hard	2	M	4	1	2017	9	21	13:29:00	90°	N:E	E
JA	Hard	2	M	4	1	2017	9	21	13:29:00	90°	S:W	J
JA	Hard	2	M	4	1	2017	9	21	13:30:00	90°	E:S	J
JA	Hard	2	M	4	1	2017	9	21	13:30:00	90°	W:N	N
JA	Hard	2	M	5	1	2017	9	21	13:30:00	90°	N:E	E
JA	Hard	2	M	5	1	2017	9	21	13:31:00	90°	S:W	W
JA	Hard	2	M	5	1	2017	9	21	13:31:00	90°	E:S	E
JA	Hard	2	M	5	1	2017	9	21	13:32:00	90°	W:N	N
JA	Hard	2	M	6	1	2017	9	21	13:32:00	90°	N:E	E
JA	Hard	2	M	6	1	2017	9	21	13:33:00	90°	S:W	J
JA	Hard	2	M	6	1	2017	9	21	13:33:00	90°	E:S	J
JA	Hard	2	M	6	1	2017	9	21	13:34:00	90°	W:N	N
JA	Hard	2	M	7	1	2017	9	21	13:34:00	90°	N:E	E
JA	Hard	2	M	7	1	2017	9	21	13:35:00	90°	S:W	J
JA	Hard	2	M	7	1	2017	9	21	13:35:00	90°	E:S	E
JA	Hard	2	M	7	1	2017	9	21	13:36:00	90°	W:N	N
JA	Hard	2	M	8	1	2017	9	21	13:36:00	90°	N:E	E
JA	Hard	2	M	8	1	2017	9	21	13:37:00	90°	S:W	W
JA	Hard	2	M	8	1	2017	9	21	13:37:00	90°	E:S	J
JA	Hard	2	M	8	1	2017	9	21	13:38:00	90°	W:N	W
JA	Hard	2	M	9	1	2017	9	21	13:38:00	90°	N:E	N
JA	Hard	2	M	9	1	2017	9	21	13:39:00	90°	S:W	J
JA	Hard	2	M	9	1	2017	9	21	13:40:00	90°	E:S	J
JA	Hard	2	M	9	1	2017	9	21	13:40:00	90°	W:N	W
JA	Hard	2	M	10	1	2017	9	21	13:40:00	90°	N:E	N
JA	Hard	2	M	10	1	2017	9	21	13:41:00	90°	S:W	J
JA	Hard	2	M	10	1	2017	9	21	13:41:00	90°	E:S	J
JA	Hard	2	M	10	1	2017	9	21	13:42:00	90°	W:N	N
JA	Hard	2	M	11	1	2017	9	21	18:31:00	90°	N:E	E
JA	Hard	2	M	11	1	2017	9	21	18:31:00	90°	S:W	W
JA	Hard	2	M	11	1	2017	9	21	18:32:00	90°	E:S	J
JA	Hard	2	M	11	1	2017	9	21	18:33:00	90°	W:N	W
JA	Hard	2	M	12	1	2017	9	21	18:33:00	90°	N:E	N
JA	Hard	2	M	12	1	2017	9	21	18:33:00	90°	S:W	J
JA	Hard	2	M	12	1	2017	9	21	18:34:00	90°	E:S	J
JA	Hard	2	M	12	1	2017	9	21	18:34:00	90°	W:N	W
JA	Hard	2	M	13	1	2017	9	21	18:35:00	90°	N:E	E
JA	Hard	2	M	13	1	2017	9	21	18:35:00	90°	S:W	W
JA	Hard	2	M	13	1	2017	9	21	18:36:00	90°	E:S	J
JA	Hard	2	M	13	1	2017	9	21	18:36:00	90°	W:N	N
JA	Hard	2	M	14	1	2017	9	21	18:37:00	90°	N:E	E
JA	Hard	2	M	14	1	2017	9	21	18:37:00	90°	S:W	W
JA	Hard	2	M	14	1	2017	9	21	18:38:00	90°	E:S	J
JA	Hard	2	M	14	1	2017	9	21	18:38:00	90°	W:N	N
JA	Hard	2	M	15	1	2017	9	21	18:38:00	90°	N:E	N
JA	Hard	2	M	15	1	2017	9	21	18:39:00	90°	S:W	W
JA	Hard	2	M	15	1	2017	9	21	18:40:00	90°	E:S	J
JA	Hard	2	M	15	1	2017	9	21	18:40:00	90°	W:N	W
JA	Hard	2	M	16	1	2017	9	21	18:41:00	90°	N:E	E
JA	Hard	2	M	16	1	2017	9	21	18:41:00	90°	S:W	J
JA	Hard	2	M	16	1	2017	9	21	18:42:00	90°	E:S	J
JA	Hard	2	M	16	1	2017	9	21	18:42:00	90°	W:N	W
JA	Hard	2	M	17	1	2017	9	21	18:43:00	90°	N:E	E
JA	Hard	2	M	17	1	2017	9	21	18:44:00	90°	S:W	J
JA	Hard	2	M	17	1	2017	9	21	18:45:00	90°	E:S	J
JA	Hard	2	M	17	1	2017	9	21	18:45:00	90°	W:N	W
JA	Hard	2	M	18	1	2017	9	21	18:45:00	90°	N:E	E
JA	Hard	2	M	18	1	2017	9	21	18:46:00	90°	S:W	W
JA	Hard	2	M	18	1	2017	9	21	18:46:00	90°	E:S	J
JA	Hard	2	M	18	1	2017	9	21	18:47:00	90°	W:N	W
JA	Hard	2	M	19	1	2017	9	21	18:47:00	90°	N:E	E
JA	Hard	2	M	19	1	2017	9	21	18:48:00	90°	S:W	J
JA	Hard	2	M	19	1	2017	9	21	18:48:00	90°	E:S	E
JA	Hard	2	M	19	1	2017	9	21	18:49:00	90°	W:N	W
JA	Hard	2	M	20	1	2017	9	21	18:49:00	90°	N:E	N
JA	Hard	2	M	20	1	2017	9	21	18:49:00	90°	S:W	J
JA	Hard	2	M	20	1	2017	9	21	18:50:00	90°	E:S	E
JA	Hard	2	M	20	1	2017	9	21	18:50:00	90°	W:N	W
KB	Hugo	3	M	1	2	2018	1	14	18:07:00	0°	N:E	N
KB	Hugo	3	M	1	2	2018	1	14	18:08:00	0°	S:W	J
KB	Hugo	3	M	1	2	2018	1	14	18:08:00	0°	E:S	J
KB	Hugo	3	M	1	2	2018	1	14	18:08:00	0°	W:N	N
KB	Hugo	3	M	2	2	2018	1	14	18:09:00	0°	N:E	N
KB	Hugo	3	M	2	2	2018	1	14	18:09:00	0°	S:W	W
KB	Hugo	3	M	2	2	2018	1	14	18:10:00	0°	E:S	E
KB	Hugo	3	M	2	2	2018	1	14	18:10:00	0°	W:N	N
KB	Hugo	3	M	3	2	2018	1	14	18:10:00	0°	N:E	N
KB	Hugo	3	M	3	2	2018	1	14	18:11:00	0°	S:W	J
KB	Hugo	3	M	3	2	2018	1	14	18:11:00	0°	E:S	E
KB	Hugo	3	M	3	2	2018	1	14	18:11:00	0°	W:N	W
KB	Hugo	3	M	4	2	2018	1	14	18:12:00	0°	N:E	N
KB	Hugo	3	M	4	2	2018	1	14	18:12:00	0°	S:W	J
KB	Hugo	3	M	4	2	2018	1	14	18:12:00	0°	E:S	E
KB	Hugo	3	M	4	2	2018	1	14	18:13:00	0°	W:N	N
KB	Hugo	3	M	5	2	2018	1	14	18:13:00	0°	N:E	E
KB	Hugo	3	M	5	2	2018	1	14	18:13:00	0°	S:W	J
KB	Hugo	3	M	5	2	2018	1	14	18:14:00	0°	E:S	E
KB	Hugo	3	M	5	2	2018	1	14	18:14:00	0°	W:N	W
KB	Hugo	3	M	6	2	2018	1	14	18:15:00	0°	N:E	E
KB	Hugo	3	M	6	2	2018	1	14	18:15:00	0°	S:W	W
KB	Hugo	3	M	6	2	2018	1	14	18:16:00	0°	E:S	E
KB	Hugo	3	M	6	2	2018	1	14	18:16:00	0°	W:N	N
KB	Hugo	3	M	7	2	2018	1	14	18:16:00	0°	N:E	E
KB	Hugo	3	M	7	2	2018	1	14	18:17:00	0°	S:W	W
KB	Hugo	3	M	7	2	2018	1	14	18:17:00	0°	E:S	E
KB	Hugo	3	M	7	2	2018	1	14	18:17:00	0°	W:N	N
KB	Hugo	3	M	8	2	2018	1	14	18:18:00	0°	N:E	N
KB	Hugo	3	M	8	2	2018	1	14	18:18:00	0°	S:W	J
KB	Hugo	3	M	8	2	2018	1	14	18:19:00	0°	E:S	E
KB	Hugo	3	M	8	2	2018	1	14	18:19:00	0°	W:N	W
KB	Hugo	3	M	9	2	2018	1	14	18:20:00	0°	N:E	E
KB	Hugo	3	M	9	2	2018	1	14	18:20:00	0°	S:W	J
KB	Hugo	3	M	9	2	2018	1	14	18:20:00	0°	E:S	J
KB	Hugo	3	M	9	2	2018	1	14	18:21:00	0°	W:N	W
KB	Hugo	3	M	10	2	2018	1	14	18:21:00	0°	N:E	E
KB	Hugo	3	M	10	2	2018	1	14	18:22:00	0°	S:W	W
KB	Hugo	3	M	10	2	2018	1	14	18:22:00	0°	E:S	J
KB	Hugo	3	M	10	2	2018	1	14	18:22:00	0°	W:N	N
KB	Hugo	3	M	11	2	2018	1	14	18:23:00	0°	N:E	E
KB	Hugo	3	M	11	2	2018	1	14	18:23:00	0°	S:W	J
KB	Hugo	3	M	11	2	2018	1	14	18:24:00	0°	E:S	E
KB	Hugo	3	M	11	2	2018	1	14	18:24:00	0°	W:N	N
KB	Hugo	3	M	12	2	2018	1	14	18:24:00	0°	N:E	E
KB	Hugo	3	M	12	2	2018	1	14	18:25:00	0°	S:W	W
KB	Hugo	3	M	12	2	2018	1	14	18:25:00	0°	E:S	E
KB	Hugo	3	M	12	2	2018	1	14	18:26:00	0°	W:N	W
KB	Hugo	3	M	1	1	2018	1	14	16:49:00	90°	N:E	N
KB	Hugo	3	M	1	1	2018	1	14	16:50:00	90°	S:W	J
KB	Hugo	3	M	1	1	2018	1	14	16:50:00	90°	E:S	E
KB	Hugo	3	M	1	1	2018	1	14	16:50:00	90°	W:N	N
KB	Hugo	3	M	2	1	2018	1	14	16:51:00	90°	N:E	E
KB	Hugo	3	M	2	1	2018	1	14	16:51:00	90°	S:W	J
KB	Hugo	3	M	2	1	2018	1	14	16:52:00	90°	E:S	J
KB	Hugo	3	M	2	1	2018	1	14	16:52:00	90°	W:N	W
KB	Hugo	3	M	3	1	2018	1	14	16:52:00	90°	N:E	E
KB	Hugo	3	M	3	1	2018	1	14	16:53:00	90°	S:W	J
KB	Hugo	3	M	3	1	2018	1	14	16:53:00	90°	E:S	E
KB	Hugo	3	M	3	1	2018	1	14	16:53:00	90°	W:N	N
KB	Hugo	3	M	4	1	2018	1	14	16:54:00	90°	N:E	N
KB	Hugo	3	M	4	1	2018	1	14	16:54:00	90°	S:W	W
KB	Hugo	3	M	4	1	2018	1	14	16:55:00	90°	E:S	J
KB	Hugo	3	M	4	1	2018	1	14	16:55:00	90°	W:N	W
KB	Hugo	3	M	5	1	2018	1	14	16:55:00	90°	N:E	N
KB	Hugo	3	M	5	1	2018	1	14	16:56:00	90°	S:W	J
KB	Hugo	3	M	5	1	2018	1	14	16:56:00	90°	E:S	E
KB	Hugo	3	M	5	1	2018	1	14	16:57:00	90°	W:N	N
KB	Hugo	3	M	6	1	2018	1	14	16:57:00	90°	N:E	W
KB	Hugo	3	M	6	1	2018	1	14	16:57:00	90°	S:W	J
KB	Hugo	3	M	6	1	2018	1	14	16:58:00	90°	E:S	E
KB	Hugo	3	M	6	1	2018	1	14	16:58:00	90°	W:N	N
KB	Hugo	3	M	7	1	2018	1	14	16:59:00	90°	N:E	E
KB	Hugo	3	M	7	1	2018	1	14	16:59:00	90°	S:W	W
KB	Hugo	3	M	7	1	2018	1	14	17:00:00	90°	E:S	E
KB	Hugo	3	M	7	1	2018	1	14	17:00:00	90°	W:N	N
KB	Hugo	3	M	8	1	2018	1	14	17:01:00	90°	N:E	N
KB	Hugo	3	M	8	1	2018	1	14	17:01:00	90°	S:W	W
KB	Hugo	3	M	8	1	2018	1	14	17:01:00	90°	E:S	E
KB	Hugo	3	M	8	1	2018	1	14	17:01:00	90°	W:N	W
KB	Hugo	3	M	9	1	2018	1	14	17:02:00	90°	N:E	N
KB	Hugo	3	M	9	1	2018	1	14	17:02:00	90°	S:W	J
KB	Hugo	3	M	9	1	2018	1	14	17:03:00	90°	E:S	E
KB	Hugo	3	M	9	1	2018	1	14	17:03:00	90°	W:N	E
KB	Hugo	3	M	10	1	2018	1	14	17:04:00	90°	N:E	N
KB	Hugo	3	M	10	1	2018	1	14	17:04:00	90°	S:W	W
KB	Hugo	3	M	10	1	2018	1	14	17:05:00	90°	E:S	E
KB	Hugo	3	M	10	1	2018	1	14	17:05:00	90°	W:N	N
KB	Hugo	3	M	11	1	2018	1	14	17:05:00	90°	N:E	N
KB	Hugo	3	M	11	1	2018	1	14	17:06:00	90°	S:W	J
KB	Hugo	3	M	11	1	2018	1	14	17:06:00	90°	E:S	E
KB	Hugo	3	M	11	1	2018	1	14	17:06:00	90°	W:N	N
KB	Hugo	3	M	12	1	2018	1	14	17:07:00	90°	N:E	N
KB	Hugo	3	M	12	1	2018	1	14	17:07:00	90°	S:W	W
KB	Hugo	3	M	12	1	2018	1	14	17:08:00	90°	E:S	E
KB	Hugo	3	M	12	1	2018	1	14	17:08:00	90°	W:N	W
KB	Hurvinek	7	M	1	1	2017	9	26	14:45:00	0°	N:E	E
KB	Hurvinek	7	M	1	1	2017	9	26	14:47:00	0°	S:W	W
KB	Hurvinek	7	M	1	1	2017	9	26	14:48:00	0°	E:S	E
KB	Hurvinek	7	M	1	1	2017	9	26	14:48:00	0°	W:N	N
KB	Hurvinek	7	M	2	1	2017	9	26	14:49:00	0°	N:E	N
KB	Hurvinek	7	M	2	1	2017	9	26	14:50:00	0°	S:W	J
KB	Hurvinek	7	M	2	1	2017	9	26	14:50:00	0°	E:S	E
KB	Hurvinek	7	M	2	1	2017	9	26	14:51:00	0°	W:N	W
KB	Hurvinek	7	M	3	1	2017	9	26	14:51:00	0°	N:E	N
KB	Hurvinek	7	M	3	1	2017	9	26	14:52:00	0°	S:W	J
KB	Hurvinek	7	M	3	1	2017	9	26	14:52:00	0°	E:S	E
KB	Hurvinek	7	M	3	1	2017	9	26	14:53:00	0°	W:N	N
KB	Hurvinek	7	M	4	1	2017	9	26	14:54:00	0°	N:E	N
KB	Hurvinek	7	M	4	1	2017	9	26	14:54:00	0°	S:W	W
KB	Hurvinek	7	M	4	1	2017	9	26	14:55:00	0°	E:S	E
KB	Hurvinek	7	M	4	1	2017	9	26	14:55:00	0°	W:N	W
KB	Hurvinek	7	M	5	1	2017	9	26	14:56:00	0°	N:E	N
KB	Hurvinek	7	M	5	1	2017	9	26	14:57:00	0°	S:W	W
KB	Hurvinek	7	M	5	1	2017	9	26	14:58:00	0°	E:S	E
KB	Hurvinek	7	M	5	1	2017	9	26	14:58:00	0°	W:N	N
KB	Hurvinek	7	M	6	1	2017	9	26	14:59:00	0°	N:E	E
KB	Hurvinek	7	M	6	1	2017	9	26	15:01:00	0°	S:W	J
KB	Hurvinek	7	M	6	1	2017	9	26	15:01:00	0°	E:S	E
KB	Hurvinek	7	M	6	1	2017	9	26	15:02:00	0°	W:N	W
KB	Hurvinek	7	M	7	1	2017	9	26	15:02:00	0°	N:E	N
KB	Hurvinek	7	M	7	1	2017	9	26	15:02:00	0°	S:W	J
KB	Hurvinek	7	M	7	1	2017	9	26	15:03:00	0°	E:S	J
KB	Hurvinek	7	M	7	1	2017	9	26	15:07:00	0°	W:N	N
KB	Hurvinek	7	M	8	1	2017	9	26	15:08:00	0°	N:E	N
KB	Hurvinek	7	M	8	1	2017	9	26	15:08:00	0°	S:W	J
KB	Hurvinek	7	M	8	1	2017	9	26	15:16:00	0°	E:S	E
KB	Hurvinek	7	M	8	1	2017	9	26	15:17:00	0°	W:N	W
KB	Hurvinek	7	M	9	1	2017	9	26	15:18:00	0°	N:E	N
KB	Hurvinek	7	M	9	1	2017	9	26	15:18:00	0°	S:W	J
KB	Hurvinek	7	M	9	1	2017	9	26	15:19:00	0°	E:S	E
KB	Hurvinek	7	M	9	1	2017	9	26	15:19:00	0°	W:N	W
KB	Hurvinek	7	M	10	1	2017	9	26	15:20:00	0°	N:E	N
KB	Hurvinek	7	M	10	1	2017	9	26	15:20:00	0°	S:W	J
KB	Hurvinek	7	M	10	1	2017	9	26	15:21:00	0°	E:S	E
KB	Hurvinek	7	M	10	1	2017	9	26	15:21:00	0°	W:N	W
KB	Hurvinek	7	M	11	1	2017	9	26	16:53:00	0°	N:E	E
KB	Hurvinek	7	M	11	1	2017	9	26	16:54:00	0°	S:W	J
KB	Hurvinek	7	M	11	1	2017	9	26	16:55:00	0°	E:S	J
KB	Hurvinek	7	M	11	1	2017	9	26	16:55:00	0°	W:N	W
KB	Hurvinek	7	M	12	1	2017	9	26	16:56:00	0°	N:E	N
KB	Hurvinek	7	M	12	1	2017	9	26	16:56:00	0°	S:W	J
KB	Hurvinek	7	M	12	1	2017	9	26	16:56:00	0°	E:S	E
KB	Hurvinek	7	M	12	1	2017	9	26	16:57:00	0°	W:N	N
KB	Hurvinek	7	M	1	2	2017	10	19	16:17:00	90°	N:E	N
KB	Hurvinek	7	M	1	2	2017	10	19	16:18:00	90°	S:W	W
KB	Hurvinek	7	M	1	2	2017	10	19	16:18:00	90°	E:S	E
KB	Hurvinek	7	M	1	2	2017	10	19	16:18:00	90°	W:N	W
KB	Hurvinek	7	M	2	2	2017	10	19	16:19:00	90°	N:E	E
KB	Hurvinek	7	M	2	2	2017	10	19	16:19:00	90°	S:W	J
KB	Hurvinek	7	M	2	2	2017	10	19	16:20:00	90°	E:S	J
KB	Hurvinek	7	M	2	2	2017	10	19	16:20:00	90°	W:N	W
KB	Hurvinek	7	M	3	2	2017	10	19	16:21:00	90°	N:E	N
KB	Hurvinek	7	M	3	2	2017	10	19	16:21:00	90°	S:W	J
KB	Hurvinek	7	M	3	2	2017	10	19	16:22:00	90°	E:S	J
KB	Hurvinek	7	M	3	2	2017	10	19	16:23:00	90°	W:N	W
KB	Hurvinek	7	M	4	2	2017	10	19	16:24:00	90°	N:E	N
KB	Hurvinek	7	M	4	2	2017	10	19	16:24:00	90°	S:W	J
KB	Hurvinek	7	M	4	2	2017	10	19	16:25:00	90°	E:S	E
KB	Hurvinek	7	M	4	2	2017	10	19	16:25:00	90°	W:N	W
KB	Hurvinek	7	M	5	2	2017	10	19	16:26:00	90°	N:E	N
KB	Hurvinek	7	M	5	2	2017	10	19	16:26:00	90°	S:W	J
KB	Hurvinek	7	M	5	2	2017	10	19	16:27:00	90°	E:S	E
KB	Hurvinek	7	M	5	2	2017	10	19	16:27:00	90°	W:N	W
KB	Hurvinek	7	M	6	2	2017	10	19	16:27:00	90°	N:E	N
KB	Hurvinek	7	M	6	2	2017	10	19	16:28:00	90°	S:W	J
KB	Hurvinek	7	M	6	2	2017	10	19	16:28:00	90°	E:S	E
KB	Hurvinek	7	M	6	2	2017	10	19	16:29:00	90°	W:N	N
KB	Hurvinek	7	M	7	2	2017	10	19	16:30:00	90°	N:E	N
KB	Hurvinek	7	M	7	2	2017	10	19	16:30:00	90°	S:W	W
KB	Hurvinek	7	M	7	2	2017	10	19	16:31:00	90°	E:S	E
KB	Hurvinek	7	M	7	2	2017	10	19	16:32:00	90°	W:N	W
KB	Hurvinek	7	M	8	2	2017	10	19	16:33:00	90°	N:E	N
KB	Hurvinek	7	M	8	2	2017	10	19	16:34:00	90°	S:W	J
KB	Hurvinek	7	M	8	2	2017	10	19	16:34:00	90°	E:S	J
KB	Hurvinek	7	M	8	2	2017	10	19	16:35:00	90°	W:N	W
KB	Hurvinek	7	M	9	2	2017	10	19	16:36:00	90°	N:E	N
KB	Hurvinek	7	M	9	2	2017	10	19	16:36:00	90°	S:W	W
KB	Hurvinek	7	M	9	2	2017	10	19	16:37:00	90°	E:S	E
KB	Hurvinek	7	M	9	2	2017	10	19	16:37:00	90°	W:N	N
KB	Hurvinek	7	M	10	2	2017	10	19	16:38:00	90°	N:E	E
KB	Hurvinek	7	M	10	2	2017	10	19	16:38:00	90°	S:W	J
KB	Hurvinek	7	M	10	2	2017	10	19	16:39:00	90°	E:S	E
KB	Hurvinek	7	M	10	2	2017	10	19	16:39:00	90°	W:N	W
KB	Hurvinek	7	M	11	2	2017	10	19	16:40:00	90°	N:E	E
KB	Hurvinek	7	M	11	2	2017	10	19	16:40:00	90°	S:W	W
KB	Hurvinek	7	M	11	2	2017	10	19	16:40:00	90°	E:S	E
KB	Hurvinek	7	M	11	2	2017	10	19	16:41:00	90°	W:N	N
KB	Hurvinek	7	M	12	2	2017	10	19	16:43:00	90°	N:E	N
KB	Hurvinek	7	M	12	2	2017	10	19	16:43:00	90°	S:W	J
KB	Hurvinek	7	M	12	2	2017	10	19	16:44:00	90°	E:S	E
KB	Hurvinek	7	M	12	2	2017	10	19	16:44:00	90°	W:N	W
ES	Jimmy	2	M	1	1	2017	7	22	17:36:00	0°	N:E	N
ES	Jimmy	2	M	1	1	2017	7	22	17:37:00	0°	S:W	W
ES	Jimmy	2	M	1	1	2017	7	22	17:38:00	0°	E:S	E
ES	Jimmy	2	M	1	1	2017	7	22	17:40:00	0°	W:N	N
ES	Jimmy	2	M	2	1	2017	7	22	17:41:00	0°	N:E	E
ES	Jimmy	2	M	2	1	2017	7	22	17:42:00	0°	S:W	J
ES	Jimmy	2	M	2	1	2017	7	22	17:45:00	0°	E:S	J
ES	Jimmy	2	M	2	1	2017	7	22	17:46:00	0°	W:N	N
ES	Jimmy	2	M	3	1	2017	7	22	17:48:00	0°	N:E	E
ES	Jimmy	2	M	3	1	2017	7	22	17:49:00	0°	S:W	W
ES	Jimmy	2	M	3	1	2017	7	22	17:50:00	0°	E:S	J
ES	Jimmy	2	M	3	1	2017	7	22	17:50:00	0°	W:N	N
ES	Jimmy	2	M	4	1	2017	7	22	17:52:00	0°	N:E	E
ES	Jimmy	2	M	4	1	2017	7	22	17:53:00	0°	S:W	J
ES	Jimmy	2	M	4	1	2017	7	22	17:54:00	0°	E:S	J
ES	Jimmy	2	M	4	1	2017	7	22	17:55:00	0°	W:N	N
ES	Jimmy	2	M	5	1	2017	7	23	08:58:00	0°	N:E	E
ES	Jimmy	2	M	5	1	2017	7	23	08:58:00	0°	S:W	W
ES	Jimmy	2	M	5	1	2017	7	23	08:59:00	0°	E:S	J
ES	Jimmy	2	M	5	1	2017	7	23	08:59:00	0°	W:N	N
ES	Jimmy	2	M	6	1	2017	7	23	09:00:00	0°	N:E	E
ES	Jimmy	2	M	6	1	2017	7	23	09:01:00	0°	S:W	W
ES	Jimmy	2	M	6	1	2017	7	23	09:01:00	0°	E:S	J
ES	Jimmy	2	M	6	1	2017	7	23	09:02:00	0°	W:N	N
ES	Jimmy	2	M	7	1	2017	7	23	09:03:00	0°	N:E	E
ES	Jimmy	2	M	7	1	2017	7	23	09:04:00	0°	S:W	J
ES	Jimmy	2	M	7	1	2017	7	23	09:04:00	0°	E:S	J
ES	Jimmy	2	M	7	1	2017	7	23	09:05:00	0°	W:N	N
ES	Jimmy	2	M	8	1	2017	7	23	09:05:00	0°	N:E	E
ES	Jimmy	2	M	8	1	2017	7	23	09:06:00	0°	S:W	W
ES	Jimmy	2	M	8	1	2017	7	23	09:07:00	0°	E:S	J
ES	Jimmy	2	M	8	1	2017	7	23	09:07:00	0°	W:N	N
ES	Jimmy	2	M	9	1	2017	7	23	09:10:00	0°	N:E	E
ES	Jimmy	2	M	9	1	2017	7	23	09:11:00	0°	S:W	W
ES	Jimmy	2	M	9	1	2017	7	23	09:12:00	0°	E:S	J
ES	Jimmy	2	M	9	1	2017	7	23	09:12:00	0°	W:N	N
ES	Jimmy	2	M	10	1	2017	7	23	09:40:00	0°	N:E	E
ES	Jimmy	2	M	10	1	2017	7	23	09:40:00	0°	S:W	W
ES	Jimmy	2	M	10	1	2017	7	23	09:41:00	0°	E:S	J
ES	Jimmy	2	M	10	1	2017	7	23	09:42:00	0°	W:N	N
ES	Jimmy	2	M	11	1	2017	7	23	09:42:00	0°	N:E	E
ES	Jimmy	2	M	11	1	2017	7	23	09:43:00	0°	S:W	W
ES	Jimmy	2	M	11	1	2017	7	23	09:44:00	0°	E:S	J
ES	Jimmy	2	M	11	1	2017	7	23	09:44:00	0°	W:N	N
ES	Jimmy	2	M	12	1	2017	7	23	09:45:00	0°	N:E	E
ES	Jimmy	2	M	12	1	2017	7	23	09:47:00	0°	S:W	W
ES	Jimmy	2	M	12	1	2017	7	23	09:48:00	0°	E:S	E
ES	Jimmy	2	M	12	1	2017	7	23	09:49:00	0°	W:N	N
ES	Jimmy	2	M	13	1	2017	7	23	09:49:00	0°	N:E	E
ES	Jimmy	2	M	13	1	2017	7	23	09:50:00	0°	S:W	W
ES	Jimmy	2	M	13	1	2017	7	23	09:51:00	0°	E:S	E
ES	Jimmy	2	M	13	1	2017	7	23	09:51:00	0°	W:N	W
ES	Jimmy	2	M	14	1	2017	7	23	09:53:00	0°	N:E	E
ES	Jimmy	2	M	14	1	2017	7	23	09:54:00	0°	S:W	W
ES	Jimmy	2	M	14	1	2017	7	23	09:55:00	0°	E:S	J
ES	Jimmy	2	M	14	1	2017	7	23	09:56:00	0°	W:N	N
ES	Jimmy	2	M	15	1	2017	7	23	10:37:00	0°	N:E	E
ES	Jimmy	2	M	15	1	2017	7	23	10:38:00	0°	S:W	W
ES	Jimmy	2	M	15	1	2017	7	23	10:38:00	0°	E:S	E
ES	Jimmy	2	M	15	1	2017	7	23	10:39:00	0°	W:N	N
ES	Jimmy	2	M	16	1	2017	7	23	10:40:00	0°	N:E	N
ES	Jimmy	2	M	16	1	2017	7	23	10:40:00	0°	S:W	W
ES	Jimmy	2	M	16	1	2017	7	23	10:41:00	0°	E:S	E
ES	Jimmy	2	M	16	1	2017	7	23	10:42:00	0°	W:N	N
ES	Jimmy	2	M	17	1	2017	7	23	10:42:00	0°	N:E	E
ES	Jimmy	2	M	17	1	2017	7	23	10:43:00	0°	S:W	W
ES	Jimmy	2	M	17	1	2017	7	23	10:43:00	0°	E:S	E
ES	Jimmy	2	M	17	1	2017	7	23	10:44:00	0°	W:N	N
ES	Jimmy	2	M	18	1	2017	7	23	10:45:00	0°	N:E	E
ES	Jimmy	2	M	18	1	2017	7	23	10:46:00	0°	S:W	W
ES	Jimmy	2	M	18	1	2017	7	23	10:46:00	0°	E:S	E
ES	Jimmy	2	M	18	1	2017	7	23	10:47:00	0°	W:N	N
ES	Jimmy	2	M	19	1	2017	7	23	10:47:00	0°	N:E	E
ES	Jimmy	2	M	19	1	2017	7	23	10:48:00	0°	S:W	W
ES	Jimmy	2	M	19	1	2017	7	23	10:49:00	0°	E:S	E
ES	Jimmy	2	M	19	1	2017	7	23	10:49:00	0°	W:N	N
ES	Jimmy	2	M	20	1	2017	7	23	10:50:00	0°	N:E	N
ES	Jimmy	2	M	20	1	2017	7	23	10:50:00	0°	S:W	W
ES	Jimmy	2	M	20	1	2017	7	23	10:51:00	0°	E:S	E
ES	Jimmy	2	M	20	1	2017	7	23	10:52:00	0°	W:N	N
ES	Jimmy	2	M	1	2	2017	7	23	13:59:00	90°	N:E	N
ES	Jimmy	2	M	1	2	2017	7	23	14:01:00	90°	S:W	W
ES	Jimmy	2	M	1	2	2017	7	23	14:02:00	90°	E:S	J
ES	Jimmy	2	M	1	2	2017	7	23	14:03:00	90°	W:N	N
ES	Jimmy	2	M	2	2	2017	7	23	14:03:00	90°	N:E	N
ES	Jimmy	2	M	2	2	2017	7	23	14:04:00	90°	S:W	W
ES	Jimmy	2	M	2	2	2017	7	23	14:06:00	90°	E:S	J
ES	Jimmy	2	M	2	2	2017	7	23	14:07:00	90°	W:N	W
ES	Jimmy	2	M	3	2	2017	7	23	14:08:00	90°	N:E	E
ES	Jimmy	2	M	3	2	2017	7	23	14:08:00	90°	S:W	W
ES	Jimmy	2	M	3	2	2017	7	23	14:09:00	90°	E:S	J
ES	Jimmy	2	M	3	2	2017	7	23	14:10:00	90°	W:N	N
ES	Jimmy	2	M	4	2	2017	7	23	14:10:00	90°	N:E	N
ES	Jimmy	2	M	4	2	2017	7	23	14:11:00	90°	S:W	W
ES	Jimmy	2	M	4	2	2017	7	23	14:12:00	90°	E:S	J
ES	Jimmy	2	M	4	2	2017	7	23	14:12:00	90°	W:N	N
ES	Jimmy	2	M	5	2	2017	7	23	14:13:00	90°	N:E	E
ES	Jimmy	2	M	5	2	2017	7	23	14:14:00	90°	S:W	W
ES	Jimmy	2	M	5	2	2017	7	23	14:15:00	90°	E:S	J
ES	Jimmy	2	M	5	2	2017	7	23	14:16:00	90°	W:N	N
ES	Jimmy	2	M	6	2	2017	7	23	14:17:00	90°	N:E	E
ES	Jimmy	2	M	6	2	2017	7	23	14:18:00	90°	S:W	W
ES	Jimmy	2	M	6	2	2017	7	23	14:18:00	90°	E:S	J
ES	Jimmy	2	M	6	2	2017	7	23	14:19:00	90°	W:N	N
ES	Jimmy	2	M	7	2	2017	9	21	13:55:00	90°	N:E	E
ES	Jimmy	2	M	7	2	2017	9	21	13:55:00	90°	S:W	W
ES	Jimmy	2	M	7	2	2017	9	21	13:55:00	90°	E:S	J
ES	Jimmy	2	M	7	2	2017	9	21	13:56:00	90°	W:N	W
ES	Jimmy	2	M	8	2	2017	9	21	13:56:00	90°	N:E	N
ES	Jimmy	2	M	8	2	2017	9	21	13:56:00	90°	S:W	W
ES	Jimmy	2	M	8	2	2017	9	21	13:57:00	90°	E:S	E
ES	Jimmy	2	M	8	2	2017	9	21	13:57:00	90°	W:N	W
ES	Jimmy	2	M	9	2	2017	9	21	13:58:00	90°	N:E	N
ES	Jimmy	2	M	9	2	2017	9	21	13:58:00	90°	S:W	J
ES	Jimmy	2	M	9	2	2017	9	21	13:58:00	90°	E:S	E
ES	Jimmy	2	M	9	2	2017	9	21	13:59:00	90°	W:N	W
ES	Jimmy	2	M	10	2	2017	9	21	13:59:00	90°	N:E	N
ES	Jimmy	2	M	10	2	2017	9	21	14:00:00	90°	S:W	W
ES	Jimmy	2	M	10	2	2017	9	21	14:00:00	90°	E:S	E
ES	Jimmy	2	M	10	2	2017	9	21	14:01:00	90°	W:N	W
ES	Jimmy	2	M	11	2	2017	9	21	14:01:00	90°	N:E	N
ES	Jimmy	2	M	11	2	2017	9	21	14:01:00	90°	S:W	W
ES	Jimmy	2	M	11	2	2017	9	21	14:02:00	90°	E:S	J
ES	Jimmy	2	M	11	2	2017	9	21	14:02:00	90°	W:N	N
ES	Jimmy	2	M	12	2	2017	9	21	14:03:00	90°	N:E	E
ES	Jimmy	2	M	12	2	2017	9	21	14:04:00	90°	S:W	W
ES	Jimmy	2	M	12	2	2017	9	21	14:04:00	90°	E:S	J
ES	Jimmy	2	M	12	2	2017	9	21	14:04:00	90°	W:N	N
ES	Jimmy	2	M	13	2	2017	9	21	14:05:00	90°	N:E	E
ES	Jimmy	2	M	13	2	2017	9	21	14:06:00	90°	S:W	W
ES	Jimmy	2	M	13	2	2017	9	21	14:06:00	90°	E:S	E
ES	Jimmy	2	M	13	2	2017	9	21	14:06:00	90°	W:N	W
ES	Jimmy	2	M	14	2	2017	9	21	14:07:00	90°	N:E	E
ES	Jimmy	2	M	14	2	2017	9	21	14:08:00	90°	S:W	J
ES	Jimmy	2	M	14	2	2017	9	21	14:09:00	90°	E:S	E
ES	Jimmy	2	M	14	2	2017	9	21	14:09:00	90°	W:N	W
ES	Jimmy	2	M	15	2	2017	9	21	14:10:00	90°	N:E	N
ES	Jimmy	2	M	15	2	2017	9	21	14:10:00	90°	S:W	W
ES	Jimmy	2	M	15	2	2017	9	21	14:11:00	90°	E:S	E
ES	Jimmy	2	M	15	2	2017	9	21	14:11:00	90°	W:N	W
ES	Jimmy	2	M	16	2	2017	9	21	14:12:00	90°	N:E	N
ES	Jimmy	2	M	16	2	2017	9	21	14:12:00	90°	S:W	W
ES	Jimmy	2	M	16	2	2017	9	21	14:13:00	90°	E:S	E
ES	Jimmy	2	M	16	2	2017	9	21	14:13:00	90°	W:N	W
ES	Jimmy	2	M	17	2	2017	9	21	14:14:00	90°	N:E	E
ES	Jimmy	2	M	17	2	2017	9	21	14:16:00	90°	S:W	W
ES	Jimmy	2	M	17	2	2017	9	21	14:16:00	90°	E:S	J
ES	Jimmy	2	M	17	2	2017	9	21	14:17:00	90°	W:N	N
ES	Jimmy	2	M	18	2	2017	9	21	14:17:00	90°	N:E	E
ES	Jimmy	2	M	18	2	2017	9	21	14:19:00	90°	S:W	W
ES	Jimmy	2	M	18	2	2017	9	21	14:19:00	90°	E:S	E
ES	Jimmy	2	M	18	2	2017	9	21	14:19:00	90°	W:N	W
ES	Jimmy	2	M	19	2	2017	9	21	16:13:00	90°	N:E	E
ES	Jimmy	2	M	19	2	2017	9	21	16:14:00	90°	S:W	J
ES	Jimmy	2	M	19	2	2017	9	21	16:14:00	90°	E:S	E
ES	Jimmy	2	M	19	2	2017	9	21	16:15:00	90°	W:N	W
ES	Jimmy	2	M	20	2	2017	9	21	16:15:00	90°	N:E	N
ES	Jimmy	2	M	20	2	2017	9	21	16:15:00	90°	S:W	J
ES	Jimmy	2	M	20	2	2017	9	21	16:16:00	90°	E:S	E
ES	Jimmy	2	M	20	2	2017	9	21	16:17:00	90°	W:N	W
KB	Kacka	5	F	1	1	2017	12	18	13:14:00	0°	N:E	N
KB	Kacka	5	F	1	1	2017	12	18	13:14:00	0°	S:W	W
KB	Kacka	5	F	1	1	2017	12	18	13:15:00	0°	E:S	J
KB	Kacka	5	F	1	1	2017	12	18	13:15:00	0°	W:N	N
KB	Kacka	5	F	2	1	2017	12	18	13:15:00	0°	N:E	N
KB	Kacka	5	F	2	1	2017	12	18	13:16:00	0°	S:W	J
KB	Kacka	5	F	2	1	2017	12	18	13:16:00	0°	E:S	E
KB	Kacka	5	F	2	1	2017	12	18	13:16:00	0°	W:N	W
KB	Kacka	5	F	3	1	2017	12	18	13:17:00	0°	N:E	E
KB	Kacka	5	F	3	1	2017	12	18	13:17:00	0°	S:W	W
KB	Kacka	5	F	3	1	2017	12	18	13:17:00	0°	E:S	E
KB	Kacka	5	F	3	1	2017	12	18	13:18:00	0°	W:N	W
KB	Kacka	5	F	4	1	2017	12	18	13:18:00	0°	N:E	E
KB	Kacka	5	F	4	1	2017	12	18	13:18:00	0°	S:W	J
KB	Kacka	5	F	4	1	2017	12	18	13:18:00	0°	E:S	E
KB	Kacka	5	F	4	1	2017	12	18	13:19:00	0°	W:N	W
KB	Kacka	5	F	5	1	2017	12	18	13:19:00	0°	N:E	N
KB	Kacka	5	F	5	1	2017	12	18	13:19:00	0°	S:W	W
KB	Kacka	5	F	5	1	2017	12	18	13:20:00	0°	E:S	E
KB	Kacka	5	F	5	1	2017	12	18	13:20:00	0°	W:N	N
KB	Kacka	5	F	6	1	2017	12	18	13:20:00	0°	N:E	E
KB	Kacka	5	F	6	1	2017	12	18	13:21:00	0°	S:W	J
KB	Kacka	5	F	6	1	2017	12	18	13:21:00	0°	E:S	E
KB	Kacka	5	F	6	1	2017	12	18	13:21:00	0°	W:N	N
KB	Kacka	5	F	7	1	2017	12	18	13:22:00	0°	N:E	E
KB	Kacka	5	F	7	1	2017	12	18	13:22:00	0°	S:W	J
KB	Kacka	5	F	7	1	2017	12	18	13:23:00	0°	E:S	E
KB	Kacka	5	F	7	1	2017	12	18	13:23:00	0°	W:N	W
KB	Kacka	5	F	8	1	2017	12	18	13:23:00	0°	N:E	E
KB	Kacka	5	F	8	1	2017	12	18	13:24:00	0°	S:W	W
KB	Kacka	5	F	8	1	2017	12	18	13:24:00	0°	E:S	E
KB	Kacka	5	F	8	1	2017	12	18	13:25:00	0°	W:N	W
KB	Kacka	5	F	9	1	2017	12	18	13:25:00	0°	N:E	E
KB	Kacka	5	F	9	1	2017	12	18	13:25:00	0°	S:W	J
KB	Kacka	5	F	9	1	2017	12	18	13:26:00	0°	E:S	J
KB	Kacka	5	F	9	1	2017	12	18	13:26:00	0°	W:N	N
KB	Kacka	5	F	10	1	2017	12	18	13:27:00	0°	N:E	N
KB	Kacka	5	F	10	1	2017	12	18	13:27:00	0°	S:W	W
KB	Kacka	5	F	10	1	2017	12	18	13:27:00	0°	E:S	E
KB	Kacka	5	F	10	1	2017	12	18	13:27:00	0°	W:N	N
KB	Kacka	5	F	11	1	2017	12	18	13:28:00	0°	N:E	N
KB	Kacka	5	F	11	1	2017	12	18	13:28:00	0°	S:W	J
KB	Kacka	5	F	11	1	2017	12	18	13:28:00	0°	E:S	E
KB	Kacka	5	F	11	1	2017	12	18	13:28:00	0°	W:N	W
KB	Kacka	5	F	12	1	2017	12	18	13:29:00	0°	N:E	N
KB	Kacka	5	F	12	1	2017	12	18	13:29:00	0°	S:W	W
KB	Kacka	5	F	12	1	2017	12	18	13:29:00	0°	E:S	E
KB	Kacka	5	F	12	1	2017	12	18	13:30:00	0°	W:N	N
KB	Kacka	5	F	1	2	2017	12	18	15:28:00	90°	N:E	N
KB	Kacka	5	F	1	2	2017	12	18	15:28:00	90°	S:W	W
KB	Kacka	5	F	1	2	2017	12	18	15:28:00	90°	E:S	E
KB	Kacka	5	F	1	2	2017	12	18	15:29:00	90°	W:N	N
KB	Kacka	5	F	2	2	2017	12	18	15:29:00	90°	N:E	N
KB	Kacka	5	F	2	2	2017	12	18	15:29:00	90°	S:W	J
KB	Kacka	5	F	2	2	2017	12	18	15:30:00	90°	E:S	E
KB	Kacka	5	F	2	2	2017	12	18	15:30:00	90°	W:N	N
KB	Kacka	5	F	3	2	2017	12	18	15:31:00	90°	N:E	N
KB	Kacka	5	F	3	2	2017	12	18	15:31:00	90°	S:W	W
KB	Kacka	5	F	3	2	2017	12	18	15:31:00	90°	E:S	E
KB	Kacka	5	F	3	2	2017	12	18	15:32:00	90°	W:N	N
KB	Kacka	5	F	4	2	2017	12	18	15:39:00	90°	N:E	N
KB	Kacka	5	F	4	2	2017	12	18	15:39:00	90°	S:W	J
KB	Kacka	5	F	4	2	2017	12	18	15:40:00	90°	E:S	J
KB	Kacka	5	F	4	2	2017	12	18	15:40:00	90°	W:N	W
KB	Kacka	5	F	5	2	2017	12	18	15:40:00	90°	N:E	N
KB	Kacka	5	F	5	2	2017	12	18	15:41:00	90°	S:W	J
KB	Kacka	5	F	5	2	2017	12	18	15:41:00	90°	E:S	E
KB	Kacka	5	F	5	2	2017	12	18	15:42:00	90°	W:N	W
KB	Kacka	5	F	6	2	2017	12	18	15:42:00	90°	N:E	N
KB	Kacka	5	F	6	2	2017	12	18	15:42:00	90°	S:W	W
KB	Kacka	5	F	6	2	2017	12	18	15:42:00	90°	E:S	J
KB	Kacka	5	F	6	2	2017	12	18	15:43:00	90°	W:N	W
KB	Kacka	5	F	7	2	2017	12	18	15:43:00	90°	N:E	N
KB	Kacka	5	F	7	2	2017	12	18	15:44:00	90°	S:W	J
KB	Kacka	5	F	7	2	2017	12	18	15:44:00	90°	E:S	E
KB	Kacka	5	F	7	2	2017	12	18	15:44:00	90°	W:N	W
KB	Kacka	5	F	8	2	2017	12	18	15:45:00	90°	N:E	N
KB	Kacka	5	F	8	2	2017	12	18	15:46:00	90°	S:W	J
KB	Kacka	5	F	8	2	2017	12	18	15:46:00	90°	E:S	E
KB	Kacka	5	F	8	2	2017	12	18	15:47:00	90°	W:N	N
KB	Kacka	5	F	9	2	2017	12	18	15:47:00	90°	N:E	N
KB	Kacka	5	F	9	2	2017	12	18	15:47:00	90°	S:W	J
KB	Kacka	5	F	9	2	2017	12	18	15:48:00	90°	E:S	E
KB	Kacka	5	F	9	2	2017	12	18	15:48:00	90°	W:N	N
KB	Kacka	5	F	10	2	2017	12	18	15:49:00	90°	N:E	N
KB	Kacka	5	F	10	2	2017	12	18	15:49:00	90°	S:W	J
KB	Kacka	5	F	10	2	2017	12	18	15:50:00	90°	E:S	E
KB	Kacka	5	F	10	2	2017	12	18	15:50:00	90°	W:N	W
KB	Kacka	5	F	11	2	2017	12	18	15:50:00	90°	N:E	E
KB	Kacka	5	F	11	2	2017	12	18	15:51:00	90°	S:W	J
KB	Kacka	5	F	11	2	2017	12	18	15:51:00	90°	E:S	E
KB	Kacka	5	F	11	2	2017	12	18	15:51:00	90°	W:N	N
KB	Kacka	5	F	12	2	2017	12	18	15:52:00	90°	N:E	E
KB	Kacka	5	F	12	2	2017	12	18	15:52:00	90°	S:W	J
KB	Kacka	5	F	12	2	2017	12	18	15:52:00	90°	E:S	E
KB	Kacka	5	F	12	2	2017	12	18	15:52:00	90°	W:N	N
KB	Kuky	7	M	1	1	2017	10	25	14:48:00	0°	N:E	N
KB	Kuky	7	M	1	1	2017	10	25	14:48:00	0°	S:W	W
KB	Kuky	7	M	1	1	2017	10	25	14:49:00	0°	E:S	J
KB	Kuky	7	M	1	1	2017	10	25	14:49:00	0°	W:N	N
KB	Kuky	7	M	2	1	2017	10	25	14:50:00	0°	N:E	N
KB	Kuky	7	M	2	1	2017	10	25	14:50:00	0°	S:W	W
KB	Kuky	7	M	2	1	2017	10	25	14:51:00	0°	E:S	J
KB	Kuky	7	M	2	1	2017	10	25	14:51:00	0°	W:N	N
KB	Kuky	7	M	3	1	2017	10	25	14:52:00	0°	N:E	E
KB	Kuky	7	M	3	1	2017	10	25	14:53:00	0°	S:W	W
KB	Kuky	7	M	3	1	2017	10	25	14:53:00	0°	E:S	J
KB	Kuky	7	M	3	1	2017	10	25	14:55:00	0°	W:N	N
KB	Kuky	7	M	4	1	2017	10	25	14:56:00	0°	N:E	E
KB	Kuky	7	M	4	1	2017	10	25	14:56:00	0°	S:W	J
KB	Kuky	7	M	4	1	2017	10	25	14:57:00	0°	E:S	J
KB	Kuky	7	M	4	1	2017	10	25	14:58:00	0°	W:N	N
KB	Kuky	7	M	5	1	2017	10	25	14:58:00	0°	N:E	E
KB	Kuky	7	M	5	1	2017	10	25	14:59:00	0°	S:W	W
KB	Kuky	7	M	5	1	2017	10	25	15:00:00	0°	E:S	J
KB	Kuky	7	M	5	1	2017	10	25	15:01:00	0°	W:N	N
KB	Kuky	7	M	6	1	2017	10	25	15:01:00	0°	N:E	E
KB	Kuky	7	M	6	1	2017	10	25	15:02:00	0°	S:W	W
KB	Kuky	7	M	6	1	2017	10	25	15:03:00	0°	E:S	J
KB	Kuky	7	M	6	1	2017	10	25	15:03:00	0°	W:N	N
KB	Kuky	7	M	7	1	2017	10	25	16:20:00	0°	N:E	N
KB	Kuky	7	M	7	1	2017	10	25	16:20:00	0°	S:W	W
KB	Kuky	7	M	7	1	2017	10	25	16:21:00	0°	E:S	J
KB	Kuky	7	M	7	1	2017	10	25	16:21:00	0°	W:N	N
KB	Kuky	7	M	8	1	2017	10	25	16:22:00	0°	N:E	E
KB	Kuky	7	M	8	1	2017	10	25	16:23:00	0°	S:W	W
KB	Kuky	7	M	8	1	2017	10	25	16:23:00	0°	E:S	J
KB	Kuky	7	M	8	1	2017	10	25	16:24:00	0°	W:N	N
KB	Kuky	7	M	9	1	2017	10	25	16:24:00	0°	N:E	N
KB	Kuky	7	M	9	1	2017	10	25	16:25:00	0°	S:W	W
KB	Kuky	7	M	9	1	2017	10	25	16:25:00	0°	E:S	E
KB	Kuky	7	M	9	1	2017	10	25	16:26:00	0°	W:N	W
KB	Kuky	7	M	10	1	2017	10	25	16:26:00	0°	N:E	N
KB	Kuky	7	M	10	1	2017	10	25	16:27:00	0°	S:W	W
KB	Kuky	7	M	10	1	2017	10	25	16:27:00	0°	E:S	J
KB	Kuky	7	M	10	1	2017	10	25	16:27:00	0°	W:N	W
KB	Kuky	7	M	11	1	2017	10	25	16:28:00	0°	N:E	E
KB	Kuky	7	M	11	1	2017	10	25	16:28:00	0°	S:W	W
KB	Kuky	7	M	11	1	2017	10	25	16:29:00	0°	E:S	E
KB	Kuky	7	M	11	1	2017	10	25	16:29:00	0°	W:N	W
KB	Kuky	7	M	12	1	2017	10	25	16:30:00	0°	N:E	E
KB	Kuky	7	M	12	1	2017	10	25	16:30:00	0°	S:W	W
KB	Kuky	7	M	12	1	2017	10	25	16:31:00	0°	E:S	J
KB	Kuky	7	M	12	1	2017	10	25	16:31:00	0°	W:N	W
KB	Kuky	7	M	1	2	2017	11	22	16:21:00	90°	N:E	N
KB	Kuky	7	M	1	2	2017	11	22	16:22:00	90°	S:W	W
KB	Kuky	7	M	1	2	2017	11	22	16:22:00	90°	E:S	E
KB	Kuky	7	M	1	2	2017	11	22	16:22:00	90°	W:N	N
KB	Kuky	7	M	2	2	2017	11	22	16:23:00	90°	N:E	E
KB	Kuky	7	M	2	2	2017	11	22	16:23:00	90°	S:W	W
KB	Kuky	7	M	2	2	2017	11	22	16:24:00	90°	E:S	J
KB	Kuky	7	M	2	2	2017	11	22	16:24:00	90°	W:N	W
KB	Kuky	7	M	3	2	2017	11	22	16:25:00	90°	N:E	E
KB	Kuky	7	M	3	2	2017	11	22	16:25:00	90°	S:W	W
KB	Kuky	7	M	3	2	2017	11	22	16:25:00	90°	E:S	E
KB	Kuky	7	M	3	2	2017	11	22	16:26:00	90°	W:N	N
KB	Kuky	7	M	4	2	2017	11	22	16:26:00	90°	N:E	N
KB	Kuky	7	M	4	2	2017	11	22	16:27:00	90°	S:W	W
KB	Kuky	7	M	4	2	2017	11	22	16:27:00	90°	E:S	E
KB	Kuky	7	M	4	2	2017	11	22	16:27:00	90°	W:N	N
KB	Kuky	7	M	5	2	2017	11	22	16:37:00	90°	N:E	E
KB	Kuky	7	M	5	2	2017	11	22	16:37:00	90°	S:W	W
KB	Kuky	7	M	5	2	2017	11	22	16:38:00	90°	E:S	J
KB	Kuky	7	M	5	2	2017	11	22	16:38:00	90°	W:N	W
KB	Kuky	7	M	6	2	2017	11	22	16:39:00	90°	N:E	N
KB	Kuky	7	M	6	2	2017	11	22	16:39:00	90°	S:W	W
KB	Kuky	7	M	6	2	2017	11	22	16:40:00	90°	E:S	J
KB	Kuky	7	M	6	2	2017	11	22	16:40:00	90°	W:N	N
KB	Kuky	7	M	7	2	2017	11	22	16:40:00	90°	N:E	E
KB	Kuky	7	M	7	2	2017	11	22	16:41:00	90°	S:W	W
KB	Kuky	7	M	7	2	2017	11	22	16:41:00	90°	E:S	J
KB	Kuky	7	M	7	2	2017	11	22	16:42:00	90°	W:N	N
KB	Kuky	7	M	8	2	2017	11	22	16:42:00	90°	N:E	E
KB	Kuky	7	M	8	2	2017	11	22	16:43:00	90°	S:W	J
KB	Kuky	7	M	8	2	2017	11	22	16:43:00	90°	E:S	E
KB	Kuky	7	M	8	2	2017	11	22	16:43:00	90°	W:N	N
KB	Kuky	7	M	9	2	2017	11	22	16:44:00	90°	N:E	N
KB	Kuky	7	M	9	2	2017	11	22	16:44:00	90°	S:W	J
KB	Kuky	7	M	9	2	2017	11	22	16:44:00	90°	E:S	J
KB	Kuky	7	M	9	2	2017	11	22	16:45:00	90°	W:N	N
KB	Kuky	7	M	10	2	2017	11	22	16:45:00	90°	N:E	N
KB	Kuky	7	M	10	2	2017	11	22	16:45:00	90°	S:W	J
KB	Kuky	7	M	10	2	2017	11	22	16:46:00	90°	E:S	E
KB	Kuky	7	M	10	2	2017	11	22	16:46:00	90°	W:N	N
KB	Kuky	7	M	11	2	2017	11	22	16:47:00	90°	N:E	E
KB	Kuky	7	M	11	2	2017	11	22	16:47:00	90°	S:W	W
KB	Kuky	7	M	11	2	2017	11	22	16:47:00	90°	E:S	E
KB	Kuky	7	M	11	2	2017	11	22	16:48:00	90°	W:N	N
KB	Kuky	7	M	12	2	2017	11	22	16:48:00	90°	N:E	E
KB	Kuky	7	M	12	2	2017	11	22	16:49:00	90°	S:W	W
KB	Kuky	7	M	12	2	2017	11	22	16:49:00	90°	E:S	E
KB	Kuky	7	M	12	2	2017	11	22	16:50:00	90°	W:N	N
ES	Naty	3	M	1	1	2017	7	22	14:03:00	0°	N:E	N
ES	Naty	3	M	1	1	2017	7	22	14:05:00	0°	S:W	J
ES	Naty	3	M	1	1	2017	7	22	14:06:00	0°	E:S	E
ES	Naty	3	M	1	1	2017	7	22	14:07:00	0°	W:N	N
ES	Naty	3	M	2	1	2017	7	22	14:08:00	0°	N:E	N
ES	Naty	3	M	2	1	2017	7	22	14:10:00	0°	S:W	J
ES	Naty	3	M	2	1	2017	7	22	14:12:00	0°	E:S	E
ES	Naty	3	M	2	1	2017	7	22	14:13:00	0°	W:N	W
ES	Naty	3	M	3	1	2017	7	22	14:15:00	0°	N:E	E
ES	Naty	3	M	3	1	2017	7	22	14:16:00	0°	S:W	W
ES	Naty	3	M	3	1	2017	7	22	14:17:00	0°	E:S	E
ES	Naty	3	M	3	1	2017	7	22	14:18:00	0°	W:N	N
ES	Naty	3	M	4	1	2017	7	22	15:58:00	0°	N:E	N
ES	Naty	3	M	4	1	2017	7	22	15:59:00	0°	S:W	J
ES	Naty	3	M	4	1	2017	7	22	16:00:00	0°	E:S	E
ES	Naty	3	M	4	1	2017	7	22	16:01:00	0°	W:N	W
ES	Naty	3	M	5	1	2017	7	22	16:01:00	0°	N:E	N
ES	Naty	3	M	5	1	2017	7	22	16:02:00	0°	S:W	J
ES	Naty	3	M	5	1	2017	7	22	16:02:00	0°	E:S	E
ES	Naty	3	M	5	1	2017	7	22	16:03:00	0°	W:N	N
ES	Naty	3	M	6	1	2017	7	22	16:04:00	0°	N:E	N
ES	Naty	3	M	6	1	2017	7	22	16:04:00	0°	S:W	W
ES	Naty	3	M	6	1	2017	7	22	16:05:00	0°	E:S	E
ES	Naty	3	M	6	1	2017	7	22	16:06:00	0°	W:N	N
ES	Naty	3	M	7	1	2017	7	22	16:07:00	0°	N:E	N
ES	Naty	3	M	7	1	2017	7	22	16:07:00	0°	S:W	W
ES	Naty	3	M	7	1	2017	7	22	16:08:00	0°	E:S	E
ES	Naty	3	M	7	1	2017	7	22	16:08:00	0°	W:N	W
ES	Naty	3	M	8	1	2017	7	22	16:09:00	0°	N:E	N
ES	Naty	3	M	8	1	2017	7	22	16:10:00	0°	S:W	J
ES	Naty	3	M	8	1	2017	7	22	16:11:00	0°	E:S	J
ES	Naty	3	M	8	1	2017	7	22	16:11:00	0°	W:N	W
ES	Naty	3	M	9	1	2017	7	22	16:12:00	0°	N:E	N
ES	Naty	3	M	9	1	2017	7	22	16:12:00	0°	S:W	J
ES	Naty	3	M	9	1	2017	7	22	16:13:00	0°	E:S	E
ES	Naty	3	M	9	1	2017	7	22	16:13:00	0°	W:N	W
ES	Naty	3	M	10	1	2017	7	22	16:14:00	0°	N:E	E
ES	Naty	3	M	10	1	2017	7	22	16:15:00	0°	S:W	J
ES	Naty	3	M	10	1	2017	7	22	16:16:00	0°	E:S	E
ES	Naty	3	M	10	1	2017	7	22	16:17:00	0°	W:N	N
ES	Naty	3	M	11	1	2017	7	22	16:18:00	0°	N:E	N
ES	Naty	3	M	11	1	2017	7	22	16:19:00	0°	S:W	J
ES	Naty	3	M	11	1	2017	7	22	16:19:00	0°	E:S	E
ES	Naty	3	M	11	1	2017	7	22	16:20:00	0°	W:N	N
ES	Naty	3	M	12	1	2017	7	22	19:09:00	0°	N:E	E
ES	Naty	3	M	12	1	2017	7	22	19:10:00	0°	S:W	W
ES	Naty	3	M	12	1	2017	7	22	19:11:00	0°	E:S	E
ES	Naty	3	M	12	1	2017	7	22	19:12:00	0°	W:N	W
ES	Naty	3	M	13	1	2017	7	22	19:12:00	0°	N:E	N
ES	Naty	3	M	13	1	2017	7	22	19:13:00	0°	S:W	J
ES	Naty	3	M	13	1	2017	7	22	19:14:00	0°	E:S	E
ES	Naty	3	M	13	1	2017	7	22	19:14:00	0°	W:N	N
ES	Naty	3	M	14	1	2017	7	22	19:15:00	0°	N:E	N
ES	Naty	3	M	14	1	2017	7	22	19:15:00	0°	S:W	J
ES	Naty	3	M	14	1	2017	7	22	19:16:00	0°	E:S	E
ES	Naty	3	M	14	1	2017	7	22	19:17:00	0°	W:N	N
ES	Naty	3	M	15	1	2017	7	22	19:18:00	0°	N:E	E
ES	Naty	3	M	15	1	2017	7	22	19:18:00	0°	S:W	J
ES	Naty	3	M	15	1	2017	7	22	19:19:00	0°	E:S	E
ES	Naty	3	M	15	1	2017	7	22	19:20:00	0°	W:N	N
ES	Naty	3	M	16	1	2017	7	22	19:20:00	0°	N:E	E
ES	Naty	3	M	16	1	2017	7	22	19:21:00	0°	S:W	J
ES	Naty	3	M	16	1	2017	7	22	19:22:00	0°	E:S	E
ES	Naty	3	M	16	1	2017	7	22	19:22:00	0°	W:N	N
ES	Naty	3	M	17	1	2017	7	22	19:23:00	0°	N:E	N
ES	Naty	3	M	17	1	2017	7	22	19:24:00	0°	S:W	J
ES	Naty	3	M	17	1	2017	7	22	19:25:00	0°	E:S	E
ES	Naty	3	M	17	1	2017	7	22	19:26:00	0°	W:N	N
ES	Naty	3	M	18	1	2017	7	23	11:16:00	0°	N:E	N
ES	Naty	3	M	18	1	2017	7	23	11:17:00	0°	S:W	W
ES	Naty	3	M	18	1	2017	7	23	11:18:00	0°	E:S	E
ES	Naty	3	M	18	1	2017	7	23	11:18:00	0°	W:N	W
ES	Naty	3	M	19	1	2017	7	23	11:19:00	0°	N:E	N
ES	Naty	3	M	19	1	2017	7	23	11:20:00	0°	S:W	J
ES	Naty	3	M	19	1	2017	7	23	11:21:00	0°	E:S	E
ES	Naty	3	M	19	1	2017	7	23	11:21:00	0°	W:N	W
ES	Naty	3	M	20	1	2017	7	23	11:22:00	0°	N:E	N
ES	Naty	3	M	20	1	2017	7	23	11:23:00	0°	S:W	J
ES	Naty	3	M	20	1	2017	7	23	11:24:00	0°	E:S	E
ES	Naty	3	M	20	1	2017	7	23	11:24:00	0°	W:N	W
ES	Naty	3	M	1	2	2017	7	23	13:39:00	90°	N:E	N
ES	Naty	3	M	1	2	2017	7	23	13:40:00	90°	S:W	J
ES	Naty	3	M	1	2	2017	7	23	13:40:00	90°	E:S	E
ES	Naty	3	M	1	2	2017	7	23	13:41:00	90°	W:N	N
ES	Naty	3	M	2	2	2017	7	23	13:42:00	90°	N:E	N
ES	Naty	3	M	2	2	2017	7	23	13:43:00	90°	S:W	J
ES	Naty	3	M	2	2	2017	7	23	13:44:00	90°	E:S	E
ES	Naty	3	M	2	2	2017	7	23	13:45:00	90°	W:N	W
ES	Naty	3	M	3	2	2017	7	23	13:45:00	90°	N:E	N
ES	Naty	3	M	3	2	2017	7	23	13:48:00	90°	S:W	J
ES	Naty	3	M	3	2	2017	7	23	13:49:00	90°	E:S	E
ES	Naty	3	M	3	2	2017	7	23	13:50:00	90°	W:N	W
ES	Naty	3	M	4	2	2017	7	23	15:34:00	90°	N:E	N
ES	Naty	3	M	4	2	2017	7	23	15:35:00	90°	S:W	J
ES	Naty	3	M	4	2	2017	7	23	15:36:00	90°	E:S	E
ES	Naty	3	M	4	2	2017	7	23	15:37:00	90°	W:N	W
ES	Naty	3	M	5	2	2017	7	23	15:37:00	90°	N:E	N
ES	Naty	3	M	5	2	2017	7	23	15:37:00	90°	S:W	J
ES	Naty	3	M	5	2	2017	7	23	15:38:00	90°	E:S	E
ES	Naty	3	M	5	2	2017	7	23	15:38:00	90°	W:N	W
ES	Naty	3	M	6	2	2017	7	23	15:39:00	90°	N:E	N
ES	Naty	3	M	6	2	2017	7	23	15:39:00	90°	S:W	J
ES	Naty	3	M	6	2	2017	7	23	15:40:00	90°	E:S	E
ES	Naty	3	M	6	2	2017	7	23	15:40:00	90°	W:N	W
ES	Naty	3	M	7	2	2017	7	23	15:41:00	90°	N:E	N
ES	Naty	3	M	7	2	2017	7	23	15:41:00	90°	S:W	J
ES	Naty	3	M	7	2	2017	7	23	15:42:00	90°	E:S	E
ES	Naty	3	M	7	2	2017	7	23	15:42:00	90°	W:N	N
ES	Naty	3	M	8	2	2017	7	23	15:43:00	90°	N:E	E
ES	Naty	3	M	8	2	2017	7	23	15:43:00	90°	S:W	J
ES	Naty	3	M	8	2	2017	7	23	15:44:00	90°	E:S	E
ES	Naty	3	M	8	2	2017	7	23	15:45:00	90°	W:N	N
ES	Naty	3	M	9	2	2017	7	23	15:46:00	90°	N:E	N
ES	Naty	3	M	9	2	2017	7	23	15:46:00	90°	S:W	J
ES	Naty	3	M	9	2	2017	7	23	15:47:00	90°	E:S	E
ES	Naty	3	M	9	2	2017	7	23	15:48:00	90°	W:N	N
ES	Naty	3	M	10	2	2017	9	21	14:29:00	90°	N:E	N
ES	Naty	3	M	10	2	2017	9	21	14:29:00	90°	S:W	J
ES	Naty	3	M	10	2	2017	9	21	14:30:00	90°	E:S	E
ES	Naty	3	M	10	2	2017	9	21	14:30:00	90°	W:N	W
ES	Naty	3	M	11	2	2017	9	21	14:31:00	90°	N:E	N
ES	Naty	3	M	11	2	2017	9	21	14:31:00	90°	S:W	J
ES	Naty	3	M	11	2	2017	9	21	14:32:00	90°	E:S	E
ES	Naty	3	M	11	2	2017	9	21	14:32:00	90°	W:N	N
ES	Naty	3	M	12	2	2017	9	21	14:33:00	90°	N:E	E
ES	Naty	3	M	12	2	2017	9	21	14:33:00	90°	S:W	W
ES	Naty	3	M	12	2	2017	9	21	14:34:00	90°	E:S	E
ES	Naty	3	M	12	2	2017	9	21	14:34:00	90°	W:N	W
ES	Naty	3	M	13	2	2017	9	21	14:34:00	90°	N:E	E
ES	Naty	3	M	13	2	2017	9	21	14:35:00	90°	S:W	J
ES	Naty	3	M	13	2	2017	9	21	14:35:00	90°	E:S	E
ES	Naty	3	M	13	2	2017	9	21	14:36:00	90°	W:N	W
ES	Naty	3	M	14	2	2017	9	21	14:36:00	90°	N:E	N
ES	Naty	3	M	14	2	2017	9	21	14:37:00	90°	S:W	J
ES	Naty	3	M	14	2	2017	9	21	14:37:00	90°	E:S	E
ES	Naty	3	M	14	2	2017	9	21	14:38:00	90°	W:N	N
ES	Naty	3	M	15	2	2017	9	21	14:39:00	90°	N:E	N
ES	Naty	3	M	15	2	2017	9	21	14:39:00	90°	S:W	J
ES	Naty	3	M	15	2	2017	9	21	14:40:00	90°	E:S	E
ES	Naty	3	M	15	2	2017	9	21	14:40:00	90°	W:N	W
ES	Naty	3	M	16	2	2017	9	21	14:41:00	90°	N:E	N
ES	Naty	3	M	16	2	2017	9	21	14:41:00	90°	S:W	J
ES	Naty	3	M	16	2	2017	9	21	14:42:00	90°	E:S	E
ES	Naty	3	M	16	2	2017	9	21	14:42:00	90°	W:N	W
ES	Naty	3	M	17	2	2017	9	21	14:43:00	90°	N:E	N
ES	Naty	3	M	17	2	2017	9	21	14:44:00	90°	S:W	J
ES	Naty	3	M	17	2	2017	9	21	14:44:00	90°	E:S	E
ES	Naty	3	M	17	2	2017	9	21	14:44:00	90°	W:N	W
ES	Naty	3	M	18	2	2017	9	21	14:45:00	90°	N:E	N
ES	Naty	3	M	18	2	2017	9	21	14:45:00	90°	S:W	J
ES	Naty	3	M	18	2	2017	9	21	14:46:00	90°	E:S	E
ES	Naty	3	M	18	2	2017	9	21	14:46:00	90°	W:N	W
ES	Naty	3	M	19	2	2017	9	21	14:51:00	90°	N:E	N
ES	Naty	3	M	19	2	2017	9	21	14:52:00	90°	S:W	J
ES	Naty	3	M	19	2	2017	9	21	14:52:00	90°	E:S	E
ES	Naty	3	M	19	2	2017	9	21	14:53:00	90°	W:N	W
ES	Naty	3	M	20	2	2017	9	21	14:53:00	90°	N:E	N
ES	Naty	3	M	20	2	2017	9	21	14:54:00	90°	S:W	J
ES	Naty	3	M	20	2	2017	9	21	14:54:00	90°	E:S	E
ES	Naty	3	M	20	2	2017	9	21	14:55:00	90°	W:N	W
JS	Offi	9	F	1	1	2017	12	16	14:36:00	0°	N:E	E
JS	Offi	9	F	1	1	2017	12	16	14:37:00	0°	S:W	W
JS	Offi	9	F	1	1	2017	12	16	14:39:00	0°	E:S	E
JS	Offi	9	F	1	1	2017	12	16	14:40:00	0°	W:N	N
JS	Offi	9	F	2	1	2017	12	16	14:40:00	0°	N:E	E
JS	Offi	9	F	2	1	2017	12	16	14:41:00	0°	S:W	J
JS	Offi	9	F	2	1	2017	12	16	14:42:00	0°	E:S	J
JS	Offi	9	F	2	1	2017	12	16	14:42:00	0°	W:N	N
JS	Offi	9	F	3	1	2017	12	16	14:43:00	0°	N:E	N
JS	Offi	9	F	3	1	2017	12	16	14:43:00	0°	S:W	W
JS	Offi	9	F	3	1	2017	12	16	14:44:00	0°	E:S	E
JS	Offi	9	F	3	1	2017	12	16	14:44:00	0°	W:N	N
JS	Offi	9	F	4	1	2017	12	16	14:45:00	0°	N:E	N
JS	Offi	9	F	4	1	2017	12	16	14:45:00	0°	S:W	J
JS	Offi	9	F	4	1	2017	12	16	14:45:00	0°	E:S	J
JS	Offi	9	F	4	1	2017	12	16	14:46:00	0°	W:N	W
JS	Offi	9	F	5	1	2017	12	16	14:46:00	0°	N:E	E
JS	Offi	9	F	5	1	2017	12	16	14:47:00	0°	S:W	W
JS	Offi	9	F	5	1	2017	12	16	14:47:00	0°	E:S	E
JS	Offi	9	F	5	1	2017	12	16	14:48:00	0°	W:N	N
JS	Offi	9	F	6	1	2017	12	16	14:48:00	0°	N:E	E
JS	Offi	9	F	6	1	2017	12	16	14:49:00	0°	S:W	W
JS	Offi	9	F	6	1	2017	12	16	14:49:00	0°	E:S	E
JS	Offi	9	F	6	1	2017	12	16	14:50:00	0°	W:N	N
JS	Offi	9	F	7	1	2017	12	16	14:50:00	0°	N:E	E
JS	Offi	9	F	7	1	2017	12	16	14:51:00	0°	S:W	J
JS	Offi	9	F	7	1	2017	12	16	14:51:00	0°	E:S	E
JS	Offi	9	F	7	1	2017	12	16	14:52:00	0°	W:N	W
JS	Offi	9	F	8	1	2017	12	16	14:52:00	0°	N:E	N
JS	Offi	9	F	8	1	2017	12	16	14:52:00	0°	S:W	W
JS	Offi	9	F	8	1	2017	12	16	14:53:00	0°	E:S	E
JS	Offi	9	F	8	1	2017	12	16	14:53:00	0°	W:N	N
JS	Offi	9	F	9	1	2017	12	16	14:54:00	0°	N:E	N
JS	Offi	9	F	9	1	2017	12	16	14:54:00	0°	S:W	J
JS	Offi	9	F	9	1	2017	12	16	14:54:00	0°	E:S	E
JS	Offi	9	F	9	1	2017	12	16	14:55:00	0°	W:N	N
JS	Offi	9	F	10	1	2017	12	16	14:55:00	0°	N:E	E
JS	Offi	9	F	10	1	2017	12	16	14:56:00	0°	S:W	W
JS	Offi	9	F	10	1	2017	12	16	14:56:00	0°	E:S	J
JS	Offi	9	F	10	1	2017	12	16	14:57:00	0°	W:N	N
JS	Offi	9	F	11	1	2017	12	16	14:57:00	0°	N:E	N
JS	Offi	9	F	11	1	2017	12	16	14:57:00	0°	S:W	W
JS	Offi	9	F	11	1	2017	12	16	14:58:00	0°	E:S	J
JS	Offi	9	F	11	1	2017	12	16	14:59:00	0°	W:N	W
JS	Offi	9	F	12	1	2017	12	16	14:59:00	0°	N:E	N
JS	Offi	9	F	12	1	2017	12	16	15:00:00	0°	S:W	W
JS	Offi	9	F	12	1	2017	12	16	15:00:00	0°	E:S	E
JS	Offi	9	F	12	1	2017	12	16	15:00:00	0°	W:N	W
JS	Offi	9	F	1	2	2017	12	27	12:11:00	90°	N:E	E
JS	Offi	9	F	1	2	2017	12	27	12:11:00	90°	S:W	W
JS	Offi	9	F	1	2	2017	12	27	12:12:00	90°	E:S	E
JS	Offi	9	F	1	2	2017	12	27	12:12:00	90°	W:N	W
JS	Offi	9	F	2	2	2017	12	27	12:12:00	90°	N:E	N
JS	Offi	9	F	2	2	2017	12	27	12:13:00	90°	S:W	J
JS	Offi	9	F	2	2	2017	12	27	12:13:00	90°	E:S	J
JS	Offi	9	F	2	2	2017	12	27	12:14:00	90°	W:N	N
JS	Offi	9	F	3	2	2017	12	27	12:14:00	90°	N:E	N
JS	Offi	9	F	3	2	2017	12	27	12:14:00	90°	S:W	W
JS	Offi	9	F	3	2	2017	12	27	12:15:00	90°	E:S	E
JS	Offi	9	F	3	2	2017	12	27	12:15:00	90°	W:N	N
JS	Offi	9	F	4	2	2017	12	27	12:15:00	90°	N:E	N
JS	Offi	9	F	4	2	2017	12	27	12:16:00	90°	S:W	J
JS	Offi	9	F	4	2	2017	12	27	12:16:00	90°	E:S	E
JS	Offi	9	F	4	2	2017	12	27	12:16:00	90°	W:N	N
JS	Offi	9	F	5	2	2017	12	27	12:16:00	90°	N:E	N
JS	Offi	9	F	5	2	2017	12	27	12:17:00	90°	S:W	W
JS	Offi	9	F	5	2	2017	12	27	12:17:00	90°	E:S	E
JS	Offi	9	F	5	2	2017	12	27	12:17:00	90°	W:N	N
JS	Offi	9	F	6	2	2017	12	27	12:18:00	90°	N:E	N
JS	Offi	9	F	6	2	2017	12	27	12:18:00	90°	S:W	W
JS	Offi	9	F	6	2	2017	12	27	12:18:00	90°	E:S	E
JS	Offi	9	F	6	2	2017	12	27	12:19:00	90°	W:N	N
JS	Offi	9	F	7	2	2017	12	27	12:19:00	90°	N:E	N
JS	Offi	9	F	7	2	2017	12	27	12:19:00	90°	S:W	W
JS	Offi	9	F	7	2	2017	12	27	12:20:00	90°	E:S	E
JS	Offi	9	F	7	2	2017	12	27	12:20:00	90°	W:N	W
JS	Offi	9	F	8	2	2017	12	27	12:20:00	90°	N:E	E
JS	Offi	9	F	8	2	2017	12	27	12:21:00	90°	S:W	J
JS	Offi	9	F	8	2	2017	12	27	12:21:00	90°	E:S	E
JS	Offi	9	F	8	2	2017	12	27	12:22:00	90°	W:N	N
JS	Offi	9	F	9	2	2017	12	27	12:22:00	90°	N:E	E
JS	Offi	9	F	9	2	2017	12	27	12:22:00	90°	S:W	W
JS	Offi	9	F	9	2	2017	12	27	12:23:00	90°	E:S	J
JS	Offi	9	F	9	2	2017	12	27	12:23:00	90°	W:N	W
JS	Offi	9	F	10	2	2017	12	27	12:23:00	90°	N:E	E
JS	Offi	9	F	10	2	2017	12	27	12:24:00	90°	S:W	J
JS	Offi	9	F	10	2	2017	12	27	12:25:00	90°	E:S	E
JS	Offi	9	F	10	2	2017	12	27	12:25:00	90°	W:N	N
JS	Offi	9	F	11	2	2017	12	27	12:25:00	90°	N:E	E
JS	Offi	9	F	11	2	2017	12	27	12:26:00	90°	S:W	W
JS	Offi	9	F	11	2	2017	12	27	12:26:00	90°	E:S	J
JS	Offi	9	F	11	2	2017	12	27	12:27:00	90°	W:N	W
JS	Offi	9	F	12	2	2017	12	27	12:27:00	90°	N:E	N
JS	Offi	9	F	12	2	2017	12	27	12:28:00	90°	S:W	W
JS	Offi	9	F	12	2	2017	12	27	12:28:00	90°	E:S	J
JS	Offi	9	F	12	2	2017	12	27	12:29:00	90°	W:N	W
KB	Pecka	2	F	1	1	2017	10	25	12:30:00	0°	N:E	E
KB	Pecka	2	F	1	1	2017	10	25	12:31:00	0°	S:W	W
KB	Pecka	2	F	1	1	2017	10	25	12:32:00	0°	E:S	J
KB	Pecka	2	F	1	1	2017	10	25	12:33:00	0°	W:N	N
KB	Pecka	2	F	2	1	2017	10	25	12:33:00	0°	N:E	E
KB	Pecka	2	F	2	1	2017	10	25	12:33:00	0°	S:W	J
KB	Pecka	2	F	2	1	2017	10	25	12:34:00	0°	E:S	E
KB	Pecka	2	F	2	1	2017	10	25	12:35:00	0°	W:N	W
KB	Pecka	2	F	3	1	2017	10	25	12:36:00	0°	N:E	N
KB	Pecka	2	F	3	1	2017	10	25	12:38:00	0°	S:W	W
KB	Pecka	2	F	3	1	2017	10	25	12:39:00	0°	E:S	E
KB	Pecka	2	F	3	1	2017	10	25	12:40:00	0°	W:N	W
KB	Pecka	2	F	4	1	2017	10	25	12:40:00	0°	N:E	N
KB	Pecka	2	F	4	1	2017	10	25	12:41:00	0°	S:W	J
KB	Pecka	2	F	4	1	2017	10	25	12:42:00	0°	E:S	J
KB	Pecka	2	F	4	1	2017	10	25	12:42:00	0°	W:N	N
KB	Pecka	2	F	5	1	2017	10	25	12:43:00	0°	N:E	E
KB	Pecka	2	F	5	1	2017	10	25	12:43:00	0°	S:W	W
KB	Pecka	2	F	5	1	2017	10	25	12:44:00	0°	E:S	J
KB	Pecka	2	F	5	1	2017	10	25	12:44:00	0°	W:N	N
KB	Pecka	2	F	6	1	2017	10	25	12:44:00	0°	N:E	N
KB	Pecka	2	F	6	1	2017	10	25	12:44:00	0°	S:W	W
KB	Pecka	2	F	6	1	2017	10	25	12:45:00	0°	E:S	E
KB	Pecka	2	F	6	1	2017	10	25	12:45:00	0°	W:N	W
KB	Pecka	2	F	7	1	2017	10	25	12:46:00	0°	N:E	E
KB	Pecka	2	F	7	1	2017	10	25	12:46:00	0°	S:W	W
KB	Pecka	2	F	7	1	2017	10	25	12:46:00	0°	E:S	E
KB	Pecka	2	F	7	1	2017	10	25	12:47:00	0°	W:N	N
KB	Pecka	2	F	8	1	2017	10	25	12:47:00	0°	N:E	E
KB	Pecka	2	F	8	1	2017	10	25	12:47:00	0°	S:W	W
KB	Pecka	2	F	8	1	2017	10	25	12:48:00	0°	E:S	J
KB	Pecka	2	F	8	1	2017	10	25	12:48:00	0°	W:N	N
KB	Pecka	2	F	9	1	2017	10	25	12:49:00	0°	N:E	E
KB	Pecka	2	F	9	1	2017	10	25	12:50:00	0°	S:W	J
KB	Pecka	2	F	9	1	2017	10	25	12:50:00	0°	E:S	E
KB	Pecka	2	F	9	1	2017	10	25	12:51:00	0°	W:N	N
KB	Pecka	2	F	10	1	2017	10	25	12:51:00	0°	N:E	N
KB	Pecka	2	F	10	1	2017	10	25	12:52:00	0°	S:W	W
KB	Pecka	2	F	10	1	2017	10	25	12:53:00	0°	E:S	J
KB	Pecka	2	F	10	1	2017	10	25	12:53:00	0°	W:N	W
KB	Pecka	2	F	11	1	2017	10	25	12:54:00	0°	N:E	N
KB	Pecka	2	F	11	1	2017	10	25	12:54:00	0°	S:W	W
KB	Pecka	2	F	11	1	2017	10	25	12:55:00	0°	E:S	E
KB	Pecka	2	F	11	1	2017	10	25	12:56:00	0°	W:N	W
KB	Pecka	2	F	12	1	2017	10	25	16:07:00	0°	N:E	N
KB	Pecka	2	F	12	1	2017	10	25	16:07:00	0°	S:W	W
KB	Pecka	2	F	12	1	2017	10	25	16:08:00	0°	E:S	J
KB	Pecka	2	F	12	1	2017	10	25	16:08:00	0°	W:N	N
KB	Pecka	2	F	1	2	2017	11	22	14:23:00	90°	N:E	E
KB	Pecka	2	F	1	2	2017	11	22	14:24:00	90°	S:W	W
KB	Pecka	2	F	1	2	2017	11	22	14:24:00	90°	E:S	E
KB	Pecka	2	F	1	2	2017	11	22	14:25:00	90°	W:N	W
KB	Pecka	2	F	2	2	2017	11	22	14:25:00	90°	N:E	N
KB	Pecka	2	F	2	2	2017	11	22	14:26:00	90°	S:W	W
KB	Pecka	2	F	2	2	2017	11	22	14:26:00	90°	E:S	J
KB	Pecka	2	F	2	2	2017	11	22	14:26:00	90°	W:N	W
KB	Pecka	2	F	3	2	2017	11	22	14:27:00	90°	N:E	E
KB	Pecka	2	F	3	2	2017	11	22	14:27:00	90°	S:W	W
KB	Pecka	2	F	3	2	2017	11	22	14:28:00	90°	E:S	J
KB	Pecka	2	F	3	2	2017	11	22	14:28:00	90°	W:N	N
KB	Pecka	2	F	4	2	2017	11	22	14:28:00	90°	N:E	N
KB	Pecka	2	F	4	2	2017	11	22	14:29:00	90°	S:W	W
KB	Pecka	2	F	4	2	2017	11	22	14:29:00	90°	E:S	J
KB	Pecka	2	F	4	2	2017	11	22	14:29:00	90°	W:N	W
KB	Pecka	2	F	5	2	2017	11	22	14:30:00	90°	N:E	N
KB	Pecka	2	F	5	2	2017	11	22	14:30:00	90°	S:W	W
KB	Pecka	2	F	5	2	2017	11	22	14:31:00	90°	E:S	J
KB	Pecka	2	F	5	2	2017	11	22	14:31:00	90°	W:N	N
KB	Pecka	2	F	6	2	2017	11	22	14:32:00	90°	N:E	N
KB	Pecka	2	F	6	2	2017	11	22	14:32:00	90°	S:W	W
KB	Pecka	2	F	6	2	2017	11	22	14:33:00	90°	E:S	J
KB	Pecka	2	F	6	2	2017	11	22	14:33:00	90°	W:N	W
KB	Pecka	2	F	7	2	2017	11	22	14:34:00	90°	N:E	E
KB	Pecka	2	F	7	2	2017	11	22	14:34:00	90°	S:W	W
KB	Pecka	2	F	7	2	2017	11	22	14:35:00	90°	E:S	J
KB	Pecka	2	F	7	2	2017	11	22	14:35:00	90°	W:N	W
KB	Pecka	2	F	8	2	2017	11	22	14:36:00	90°	N:E	N
KB	Pecka	2	F	8	2	2017	11	22	14:36:00	90°	S:W	W
KB	Pecka	2	F	8	2	2017	11	22	14:36:00	90°	E:S	J
[truncated: 657 more rows]
